# Supplementary material for: Transcriptomic Time-Course Sequencing: Insights into the Cell Wall Macromolecule-Mediated Fruit Dehiscence during Ripening in Camellia oleifera
Source: Plants (Basel). 2023 Sep 20;12(18):3314. doi: 10.3390/plants12183314 (PMC10535178; doi:10.3390/plants12183314)
Supplement: Supplementary file 1 [file plants-12-03314-s001.zip]

Archive with 2 entries (2 files):
- Supplementary Figures S1-S6.pdf
- Supplementary Tables S1-S7.xlsx
