# Supplementary material for: Transcriptomic Time-Course Sequencing: Insights into the Cell Wall Macromolecule-Mediated Fruit Dehiscence during Ripening in Camellia oleifera
Source: Plants (Basel). 2023 Sep 20;12(18):3314. doi: 10.3390/plants12183314 (PMC10535178; doi:10.3390/plants12183314)
Supplement: Supplementary file 1 [file plants-12-03314-s001.zip › Supplementary Tables S1-S7.xlsx]

## Sheet: Supplementary Table S1
Supplementary Table S1. Primer sequences for quantitative real-time PCR (qRT-PCR).
Gene name	Unigene	Primer Sequence F (5'- 3')	Primer Sequence R (5'- 3')
E134	CSS0004711	CTCAGTGCTGCTCGAACGC	GCAGCCGCGACTTTGTCAG
WTR37	CSS0049444	AGTAGGCCATGTTTGGGGTTG	GATTTCCCATTGCACTTCCCA
CESA1	CSS0012399	CGGATTCGGCACGATTCAGAT	TCTGGTCTTGCACTGAGGAC
NST1	CSS0027575	GACTTGGACGTTATTCGCGATG	GCTGTAGATCACCTTATCACGGC
PGLR	CSS0018750	ATCTTTGTGGTGAGGAAGTTTGG	CCTGTGAAGGTGATTGGCTTAAG
PME51	CSS0028368	TATGAGGAGACCGTTAGGGTTC	GATAGTCAGACCACTGGCCAT
XTH30	CSS0019111	CGTCGATCTTGTCCTCAACCAAT	CAAAGTCCAATTCGTCGTGTGT
PILS7	CSS0041860	CATGTTTGCAAGTCTGGCTGA	CCTTCTAGATGTGGCTTCGGT
GAPDH-q	Reference gene	GGATGATGTAGTGTCAACCGACTT	AGCCTTGGCATCAAAAATGC

## Sheet: Supplementary Table S2
Supplementary Table S2. Gene expression analysis by RNA-Seq. List of annotated gene models, their expression values (FPKM average by group), statistical significance (log-transformed fold-change [FC], P value and Q value) are provided for genes with FPKM average >=1 in at least one stage.
gene_id	Aug21	Sep18	Oct06	Oct18	Oct22	Sep18vsAug21_log2FC	Sep18vsAug21_pvalue	Sep18vsAug21_padj	Oct06vsSep18_log2FC	Oct06vsSep18_pvalue	Oct06vsSep18_padj	Oct18vsOct06_log2FC	Oct18vsOct06_pvalue	Oct18vsOct06_padj	Oct22vsOct18_log2FC	Oct22vsOct18_pvalue	Oct22vsOct18_padj	Oct18vsAug21_log2FC	Oct18vsAug21_pvalue	Oct18vsAug21_padj	Oct18vsSep18_log2FC	Oct18vsSep18_pvalue	Oct18vsSep18_padj	Oct22vsAug21_log2FC	Oct22vsAug21_pvalue	Oct22vsAug21_padj	Oct22vsSep18_log2FC	Oct22vsSep18_pvalue	Oct22vsSep18_padj	Oct22vsOct06_log2FC	Oct22vsOct06_pvalue	Oct22vsOct06_padj	gene_chr	gene_start	gene_end	gene_length	gene_description	tf_family
CSS0043340	2704.44	1560.08	3692.42	2173.7	2266.54	-0.788256	0.00379677	0.0374468	1.24391	2.43e-06	0.000287235	-0.747102	0.0375074	0.154762	0.0689071	0.865451	0.951644	-0.28205	0.438363	0.661827	0.498941	0.191868	0.470024	-0.210485	0.466699	0.639538	0.547396	0.0876833	0.226159	-0.685343	0.013658	0.0568881	Chr10	160377791	160388021	2918	- && sp|Q94A08|RFS2_ARATH Probable galactinol--sucrose galactosyltransferase 2 OS=Arabidopsis thaliana OX=3702 GN=RFS2 PE=2 SV=2 && PF05691:Raffinose synthase or seed imbibition protein Sip1	-
CSS0015153	6443.96	6289.68	4506.86	3342.28	1482.13	-0.0293733	0.928511	0.979463	-0.483308	0.0899521	0.509707	-0.410861	0.399037	0.655998	-1.17462	0.0665002	0.290321	-0.914874	0.0685735	0.199995	-0.892003	0.0888588	0.305968	-2.08026	1.13e-05	0.000118336	-2.08823	4.32e-05	0.000540294	-1.5853	0.000549606	0.00453688	Chr1	11745372	11748964	1224	- && sp|Q04960|DNJH_CUCSA DnaJ protein homolog OS=Cucumis sativus OX=3659 GN=DNAJ1 PE=2 SV=1 && PF00684:DnaJ central domain|PF00226:DnaJ domain|PF01556:DnaJ C terminal domain	DnaJ_C
CSS0016385	4692.96	2116.63	4720.2	308.148	316.22	-1.14156	1.24e-06	5.94e-05	1.15587	3.68e-09	1.14e-06	-3.92009	5.98e-78	3.29e-74	0.0447697	0.920759	0.972488	-3.89576	1.09e-52	2.9e-49	-2.76174	1.66e-39	7.98e-36	-3.84162	1.12e-17	1.18e-15	-2.7338	1.29e-09	6.2e-08	-3.8749	5.01e-18	1.25e-15	Chr4	145626154	145629379	2324	- && sp|P09189|HSP7C_PETHY Heat shock cognate 70 kDa protein OS=Petunia hybrida OX=4102 GN=HSP70 PE=2 SV=1 && PF00012:Hsp70 protein	HSP70
CSS0029129	3812.87	3208.86	2397.36	2075.01	2062.69	-0.241613	0.453246	0.742746	-0.423344	0.167439	0.661126	-0.188857	0.605985	0.806535	-0.00687097	0.988015	0.995894	-0.843482	0.0257497	0.098839	-0.61009	0.15353	0.416034	-0.842354	0.0160661	0.0545848	-0.638585	0.13222	0.299907	-0.195365	0.554567	0.733058	Contig1125	149543	152292	1014	- && sp|Q9ZSW9|TCTP_HEVBR Translationally-controlled tumor protein homolog OS=Hevea brasiliensis OX=3981 GN=TCTP PE=2 SV=1 && PF00838:Translationally controlled tumour protein	-
CSS0015608	598.198	1035.26	1033.31	1673.79	1870.48	0.799442	1.95e-05	0.000577931	-0.00323639	0.98712	0.999138	0.713043	0.00298272	0.0248329	0.166069	0.666201	0.864139	1.52028	3.47e-11	1.98e-09	0.713283	0.000410126	0.00715458	1.69494	5.84e-06	6.6e-05	0.862731	0.0204927	0.0782101	0.879645	0.0228138	0.0837432	Contig1318	263706	267648	2545	- && sp|P27322|HSP72_SOLLC Heat shock cognate 70 kDa protein 2 OS=Solanum lycopersicum OX=4081 GN=HSC-2 PE=2 SV=1 && PF00012:Hsp70 protein	HSP70
CSS0008362	4059.52	3962.39	2107.23	1481.11	563.792	-0.0282177	0.944409	0.984666	-0.914435	0.0161099	0.202418	-0.487138	NA	1	-1.39745	0.285036	0.606414	-1.42059	0.176498	0.380175	-1.39904	0.171191	0.441219	-2.80738	1.2e-06	1.62e-05	-2.81896	2.21e-05	0.00030522	-1.88281	0.00127976	0.00900224	Contig52	73324	76064	1063	- && - && -	-
CSS0043272	3993.43	1295.58	3243.56	772.542	1062.2	-1.61948	5.25e-07	2.84e-05	1.32384	2.33e-05	0.00170012	-2.05132	2.85e-08	1.52e-06	0.463314	0.440975	0.731456	-2.33822	5.95e-10	2.67e-08	-0.725674	0.0699922	0.26727	-1.86153	0.000663135	0.0040365	-0.272459	0.64034	0.796261	-1.58757	0.0050851	0.0266629	Chr1	149086329	149091439	2005	- && sp|Q9SSV4|INO1_NICPA Inositol-3-phosphate synthase OS=Nicotiana paniculata OX=62141 GN=INPS1 PE=2 SV=1 && PF01658:Myo-inositol-1-phosphate synthase|PF07994:Myo-inositol-1-phosphate synthase	-
CSS0027701	526.179	995.115	350.598	1449.87	1313.93	0.923747	0.00285429	0.0303483	-1.50481	2.38e-06	0.000282368	2.06581	2.52e-09	1.79e-07	-0.135407	0.702863	0.882146	1.49479	9.59e-06	0.000150066	0.564343	0.0934875	0.315377	1.36122	7.49e-05	0.000614405	0.403007	0.249203	0.455316	1.92146	1.23e-07	3.48e-06	Contig92	64674	67056	2085	- && sp|P33629|TBA_PRUDU Tubulin alpha chain OS=Prunus dulcis OX=3755 GN=TUBA PE=2 SV=1 && PF03953:Tubulin C-terminal domain|PF00091:Tubulin/FtsZ family, GTPase domain	Tubulin
CSS0041670	960.646	1659.61	1716.89	1574.24	2318.63	0.798414	0.000118665	0.00259106	0.0478383	0.847537	0.983764	-0.109439	0.677119	0.849369	0.564688	0.0196631	0.144204	0.748735	0.00038705	0.00349577	-0.0587731	0.800316	0.921429	1.31988	1.68e-08	3.6e-07	0.486162	0.0580511	0.168097	0.454015	0.110881	0.260507	Chr7	15863425	15865504	1482	- && sp|P0CG85|UBI1P_NICSY Polyubiquitin OS=Nicotiana sylvestris OX=4096 GN=UBI11 PE=2 SV=1 && PF00240:Ubiquitin family	ubiquitin
CSS0015704	2055.63	943.345	903.899	655.053	530.431	-1.11461	0.000946791	0.0132205	-0.0646658	0.84678	0.983607	-0.44692	0.118267	0.328645	-0.300872	0.333905	0.649671	-1.61448	2.87e-08	8.95e-07	-0.509547	0.17286	0.443702	-1.90801	5.22e-11	1.88e-09	-0.832418	0.0365396	0.119836	-0.74631	0.00730043	0.0352611	Chr4	171330525	171334316	1874	- && sp|O49169|EF1A_MANES Elongation factor 1-alpha OS=Manihot esculenta OX=3983 GN=EF1 PE=3 SV=1 && PF00009:Elongation factor Tu GTP binding domain|PF03143:Elongation factor Tu C-terminal domain|PF03144:Elongation factor Tu domain 2	GTP_EFTU
CSS0016746	1334.92	972.889	942.209	961.441	743.503	-0.450796	0.0525794	0.225956	-0.0472405	0.793936	0.973274	0.0462748	0.830022	0.930301	-0.365361	0.122405	0.402475	-0.442434	0.0953182	0.251549	0.00174333	0.993306	0.99782	-0.799985	0.00424478	0.0188261	-0.383081	0.0700324	0.192257	-0.319482	0.131589	0.29358	Chr5	8141759	8145240	2603	- && sp|P36181|HSP80_SOLLC Heat shock cognate protein 80 OS=Solanum lycopersicum OX=4081 GN=HSC80 PE=2 SV=1 && PF02518:Histidine kinase-, DNA gyrase B-, and HSP90-like ATPase|PF00183:Hsp90 protein	HATPase_c
CSS0018653	861.489	894.528	1101.48	1153.34	1061.25	0.0592896	0.816545	0.936622	0.300096	0.0920774	0.514272	0.0837705	0.685756	0.854174	-0.112878	0.724643	0.89274	0.452347	0.112753	0.282908	0.386796	0.0652383	0.255766	0.347079	0.329276	0.510654	0.255905	0.410604	0.617378	-0.0311081	0.919004	0.960224	Chr1	28140193	28144223	2528	- && sp|P09189|HSP7C_PETHY Heat shock cognate 70 kDa protein OS=Petunia hybrida OX=4102 GN=HSP70 PE=2 SV=1 && PF00012:Hsp70 protein	HSP70
CSS0044697	1489.83	2025.52	2742.93	1516.54	2026.07	0.450468	0.0762783	0.285345	0.436493	0.10363	0.543572	-0.836464	0.00413324	0.0316071	0.423501	0.156714	0.456675	0.0621514	0.823206	0.915264	-0.397928	0.18326	0.45784	0.48924	0.0661452	0.162654	0.00373418	0.990008	0.994684	-0.41844	0.145945	0.314702	Chr9	15572396	15580493	1192	- && sp|P24805|TSJT1_TOBAC Stem-specific protein TSJT1 OS=Nicotiana tabacum OX=4097 GN=TSJT1 PE=2 SV=1 && PF12481:Aluminium induced protein	-
CSS0010485	3330.63	1130.43	1735.61	424.138	249.361	-1.5521	4.14e-07	2.3e-05	0.616021	0.0304144	0.290059	-2.01216	1.14e-06	3.89e-05	-0.766337	0.184506	0.494636	-2.9402	4.39e-12	2.89e-10	-1.39503	0.00194666	0.0233478	-3.69845	1.53e-15	1.22e-13	-2.18453	1.42e-05	0.000212421	-2.77997	2.15e-09	9.89e-08	Chr8	117482933	117484431	1499	- && - && PF04520:Senescence regulator	-
CSS0033635	1943.59	1267.37	1820.03	1140.82	1313.35	-0.610437	0.00459405	0.0427244	0.521191	0.00197574	0.049373	-0.655244	0.0066654	0.0452898	0.210801	0.490747	0.766575	-0.734524	0.00774981	0.0395826	-0.13274	0.584988	0.814564	-0.519453	0.0791697	0.185481	0.057662	0.82615	0.912356	-0.448551	0.0801491	0.207911	Chr2	208773274	208778103	1552	- && sp|A0A072UTP9|CATB_MEDTR Pro-cathepsin H OS=Medicago truncatula OX=3880 GN=CP PE=1 SV=1 && PF08246:Cathepsin propeptide inhibitor domain (I29)|PF00112:Papain family cysteine protease	Peptidase_C1
CSS0017296	4055.62	3438.71	2695.99	2053.63	1373.62	-0.226593	0.542603	0.801937	-0.354853	0.349566	0.826064	-0.37069	0.434724	0.685327	-0.580242	0.324961	0.643009	-0.941449	0.0428037	0.142936	-0.724566	0.187035	0.463721	-1.51277	0.000139319	0.00104889	-1.32589	0.0122307	0.0533216	-0.948834	0.0214796	0.0799346	Chr7	15635692	15637083	609	- && sp|A6MZM2|SUI1_ORYSI Protein translation factor SUI1 homolog OS=Oryza sativa subsp. indica OX=39946 GN=GOS2 PE=2 SV=1 && PF01253:Translation initiation factor SUI1	SUI1
CSS0044830	1175.08	706.266	1097.7	387.294	465.643	-0.723399	0.00092385	0.0129887	0.634997	0.0102377	0.151468	-1.48658	3.91e-08	2.02e-06	0.273128	0.435032	0.726595	-1.56224	4.37e-11	2.46e-09	-0.849105	0.000266034	0.00508876	-1.2829	0.000192524	0.00139313	-0.592773	0.0873969	0.225558	-1.21215	0.00097309	0.00722131	Chr2	154035187	154046169	2003	- && sp|Q9M3B1|WSD6_ARATH Wax ester synthase/diacylglycerol acyltransferase 6 OS=Arabidopsis thaliana OX=3702 GN=WSD6 PE=1 SV=1 && PF03007:Wax ester synthase-like Acyl-CoA acyltransferase domain|PF06974:WS/DGAT C-terminal domain	-
CSS0002726	1268.09	656.906	870.199	563.51	552.86	-0.938456	2.76e-05	0.00077508	0.404267	0.0502297	0.381784	-0.60835	0.00814408	0.0525788	-0.022778	0.941448	0.981091	-1.13101	4.94e-06	8.5e-05	-0.202258	0.446341	0.722297	-1.14773	5.22e-05	0.000452002	-0.244192	0.420622	0.626212	-0.63262	0.0161298	0.0643882	Chr3	161906506	161911856	2227	- && sp|Q50EK3|C04C1_PINTA Cytochrome P450 704C1 OS=Pinus taeda OX=3352 GN=CYP704C1 PE=2 SV=1 && PF00067:Cytochrome P450	p450
CSS0031347	908.882	1044.47	1372.66	949.856	953.969	0.20634	0.348204	0.65911	0.394854	0.159037	0.65071	-0.512416	0.108964	0.311595	0.0124443	0.966438	0.989192	0.0985893	0.712273	0.854318	-0.115211	0.629721	0.839811	0.115873	0.69179	0.813149	-0.121909	0.64394	0.79821	-0.506713	0.15515	0.328177	Chr2	32390850	32394098	1670	- && sp|P43297|RD21A_ARATH Cysteine proteinase RD21A OS=Arabidopsis thaliana OX=3702 GN=RD21A PE=1 SV=1 && PF00112:Papain family cysteine protease|PF08246:Cathepsin propeptide inhibitor domain (I29)	Peptidase_C1
CSS0002336	666.817	1128.67	1262.18	773.5	321.272	0.768734	0.000234406	0.0045098	0.160862	0.526353	0.9101	-0.68768	0.0294358	0.131025	-1.26107	0.000310959	0.00833203	0.253525	0.372182	0.601797	-0.525016	0.0560246	0.233632	-1.00601	0.00104913	0.0059364	-1.80979	1.95e-09	8.92e-08	-1.95718	2.04e-08	7.26e-07	Chr7	13051529	13054624	2418	- && sp|Q8RWE8|GGAP1_ARATH GDP-L-galactose phosphorylase 1 OS=Arabidopsis thaliana OX=3702 GN=VTC2 PE=1 SV=1 && -	-
CSS0032568	1826.65	2071.3	1412.97	1232.19	910.514	0.186382	0.530101	0.793512	-0.553779	0.0229364	0.249386	-0.178488	0.619298	0.813721	-0.434348	0.330394	0.647538	-0.538519	0.170048	0.370898	-0.731118	0.0563521	0.234525	-0.963049	0.00923588	0.0351674	-1.18553	0.000976417	0.00723233	-0.613479	0.05591	0.161271	Chr9	7746525	7750044	917	- && sp|P35681|TCTP_ORYSJ Translationally-controlled tumor protein homolog OS=Oryza sativa subsp. japonica OX=39947 GN=TCTP PE=1 SV=1 && PF00838:Translationally controlled tumour protein	-
CSS0050274	1032.48	1005.75	1162.22	955.674	774.701	-0.0302103	0.885657	0.963887	0.207647	0.288999	0.787776	-0.265134	0.220782	0.47547	-0.297501	0.221127	0.538553	-0.0771427	0.739745	0.870625	-0.0550379	0.802418	0.922441	-0.368087	0.143576	0.286464	-0.372416	0.118395	0.278097	-0.564622	0.0135256	0.0564711	Chr15	56045373	56052169	1466	- && sp|Q7FAH2|G3PC2_ORYSJ Glyceraldehyde-3-phosphate dehydrogenase 2, cytosolic OS=Oryza sativa subsp. japonica OX=39947 GN=GAPC2 PE=1 SV=1 && PF00044:Glyceraldehyde 3-phosphate dehydrogenase, NAD binding domain|PF02800:Glyceraldehyde 3-phosphate dehydrogenase, C-terminal domain	-
CSS0036230	977.616	1008.66	796.718	754.914	782.419	0.0564865	0.830277	0.941596	-0.342784	0.225497	0.732477	-0.0584342	0.844514	0.936435	0.055257	0.861408	0.950275	-0.333863	0.225958	0.444463	-0.400303	0.214642	0.500277	-0.272012	0.283901	0.461851	-0.364986	0.255071	0.461708	-0.00236525	0.99326	0.997267	Chr13	40182660	40198730	1669	- && sp|Q15032|R3HD1_HUMAN R3H domain-containing protein 1 OS=Homo sapiens OX=9606 GN=R3HDM1 PE=1 SV=3 && PF01424:R3H domain|PF12752:SUZ domain	R3H
CSS0035762	2644.3	1595.45	2376.21	1411.49	956.692	-0.725224	0.0160797	0.10462	0.573672	0.0100275	0.149632	-0.733473	0.0149832	0.0820989	-0.553973	0.17412	0.480083	-0.87495	0.0158487	0.0687896	-0.158854	0.627285	0.838274	-1.4272	0.000301971	0.00205916	-0.736237	0.0426177	0.134554	-1.29379	0.000116271	0.00125413	Chr4	144798300	144800029	506	- && - && -	-
CSS0017285	208.726	277.727	285.25	815.223	1361.52	0.416557	0.0910193	0.318163	0.038572	0.843978	0.983319	1.53326	2.4e-06	7.26e-05	0.748178	0.0395774	0.21907	1.99816	1.33e-08	4.48e-07	1.57374	7.55e-07	4.16e-05	2.74933	2.84e-19	3.68e-17	2.3009	3.79e-22	1.55e-19	2.27516	5.68e-19	1.75e-16	Chr4	20711848	20717601	2249	- && sp|P43297|RD21A_ARATH Cysteine proteinase RD21A OS=Arabidopsis thaliana OX=3702 GN=RD21A PE=1 SV=1 && PF08246:Cathepsin propeptide inhibitor domain (I29)|PF00112:Papain family cysteine protease	Peptidase_C1
CSS0020575	351.757	66.1683	386.512	60.5346	13863.6	-2.40662	0.0808019	0.295937	2.5452	0.0722876	0.460446	-2.65584	NA	1	7.83566	2.64e-05	0.00128195	-2.50461	NA	1	-0.106251	0.955847	0.984634	5.352	6.9e-05	0.000573326	7.72981	4.01e-05	0.000508279	5.19232	0.000143265	0.00149124	Chr8	101120152	101121756	1572	- && sp|Q9SA85|BBE8_ARATH Berberine bridge enzyme-like 8 OS=Arabidopsis thaliana OX=3702 GN=At1g30700 PE=2 SV=1 && PF08031:Berberine and berberine like|PF01565:FAD binding domain	FAD_binding_4
CSS0021668	891.142	652.115	789.812	462.377	1410.59	-0.44099	0.195228	0.491774	0.274111	0.414503	0.86306	-0.754506	0.0274184	0.124901	1.61168	0.000181904	0.00562842	-0.909869	0.00864788	0.0431198	-0.478782	0.259773	0.553493	0.709089	0.0384337	0.107779	1.11257	0.0125505	0.0543866	0.85614	0.0113161	0.0492396	Contig1007	730193	734262	1725	- && sp|Q9SB81|PER42_ARATH Peroxidase 42 OS=Arabidopsis thaliana OX=3702 GN=PER42 PE=1 SV=2 && PF00141:Peroxidase	-
CSS0009419	866.31	256.368	471.092	333.84	1950.69	-1.74852	7.07e-18	4.14e-15	0.876474	0.000106065	0.00565836	-0.478108	0.126977	0.342966	2.55165	7.24e-06	0.000452104	-1.33893	7.7e-06	0.000124547	0.401654	0.177561	0.449871	1.22346	0.0192542	0.0630731	2.93915	6.56e-08	1.98e-06	2.0772	0.000164301	0.00167216	Chr10	11518610	11530087	2600	- && - && PF17801:Alpha galactosidase C-terminal beta sandwich domain|PF16499:Alpha galactosidase A	-
CSS0037862	1219.17	1263.61	879.384	798.487	986.23	0.0600441	0.831399	0.942296	-0.524807	0.0603372	0.418704	-0.121247	0.62988	0.819708	0.309062	0.325814	0.64358	-0.574409	0.0249104	0.0963544	-0.644195	0.0403133	0.18937	-0.258671	0.388635	0.568773	-0.355249	0.326369	0.537757	0.186521	0.528574	0.714076	Chr10	93706587	93715975	1387	- && sp|O65735|ALF_CICAR Fructose-bisphosphate aldolase, cytoplasmic isozyme OS=Cicer arietinum OX=3827 GN=ALDC PE=2 SV=1 && PF00274:Fructose-bisphosphate aldolase class-I	-
CSS0034475	1105.41	1354.24	1852.92	1995.87	2951.27	0.296122	0.436189	0.73036	0.454352	0.241576	0.747578	0.122254	0.793786	0.912941	0.574148	0.271782	0.592682	0.879455	0.054864	0.171235	0.579615	0.255478	0.548827	1.45916	9.47e-05	0.00075078	1.13357	0.0138497	0.058435	0.689143	0.0797907	0.207175	Chr10	15162386	15168309	1392	- && sp|Q9XGN4|GOLS1_AJURE Galactinol synthase 1 OS=Ajuga reptans OX=38596 GN=GOLS1 PE=1 SV=1 && PF01501:Glycosyl transferase family 8	Glyco_transf_8
CSS0028522	659.492	657.721	742.579	813.034	1209.87	0.00276622	0.988888	0.997335	0.174658	0.281505	0.780936	0.149271	0.465822	0.709309	0.580704	0.0775758	0.31554	0.336574	0.158356	0.354325	0.325921	0.117979	0.358809	0.923124	0.00465243	0.0202518	0.888615	0.00458258	0.0251443	0.727291	0.0184372	0.0713564	Chr4	10362691	10366221	1440	- && sp|P43296|RD19A_ARATH Cysteine protease RD19A OS=Arabidopsis thaliana OX=3702 GN=RD19A PE=1 SV=1 && PF00112:Papain family cysteine protease|PF08246:Cathepsin propeptide inhibitor domain (I29)	Peptidase_C1
CSS0044054	1199.36	621.608	853.398	416.94	321.389	-0.940527	0.00782831	0.0630154	0.453794	0.206959	0.713257	-1.01526	0.000736032	0.00826917	-0.3716	0.220514	0.537997	-1.49078	3.65e-07	8.61e-06	-0.559582	0.150846	0.411668	-1.85528	8.35e-11	2.86e-09	-0.953833	0.0210822	0.0798732	-1.38539	1.92e-06	3.77e-05	Chr14	115584151	115588138	1937	- && sp|Q945P1|EULS3_ARATH Ricin B-like lectin EULS3 OS=Arabidopsis thaliana OX=3702 GN=EULS3 PE=1 SV=1 && -	-
CSS0015161	903.419	649.361	855.034	458.666	545.288	-0.467906	0.0216624	0.127446	0.395739	0.0302249	0.289315	-0.880409	3.05e-06	8.79e-05	0.255603	0.339768	0.654472	-0.941711	1.31e-05	0.000196119	-0.482819	0.0253258	0.14177	-0.68032	0.0123278	0.0442411	-0.246795	0.366977	0.578736	-0.626774	0.011191	0.0488102	Chr7	44293212	44304231	2084	- && sp|O65390|APA1_ARATH Aspartic proteinase A1 OS=Arabidopsis thaliana OX=3702 GN=APA1 PE=1 SV=1 && PF05184:Saposin-like type B, region 1|PF00026:Eukaryotic aspartyl protease|PF03489:Saposin-like type B, region 2	Asp
CSS0034481	612.237	567.125	793.924	513.278	296.927	-0.104867	0.717537	0.895041	0.483663	0.0826239	0.490871	-0.608576	0.0197251	0.0991273	-0.784157	0.100103	0.361742	-0.221776	0.429837	0.654232	-0.124125	0.658932	0.85449	-1.00389	0.0339236	0.0977461	-0.93496	0.0576062	0.167241	-1.39961	0.00380238	0.021251	Chr12	16639271	16642755	1667	- && sp|Q8LDS2|XTH27_ARATH Probable xyloglucan endotransglucosylase/hydrolase protein 27 OS=Arabidopsis thaliana OX=3702 GN=XTH27 PE=2 SV=2 && PF00722:Glycosyl hydrolases family 16|PF06955:Xyloglucan endo-transglycosylase (XET) C-terminus	-
CSS0010945	861.583	910.597	1165.59	1367.14	1999.26	0.0862263	0.681365	0.876889	0.355641	0.0520973	0.389081	0.248038	0.298071	0.561672	0.55525	0.0636614	0.283926	0.7007	0.00726899	0.0375982	0.606166	0.00656607	0.0572893	1.26073	2.66e-05	0.000249975	1.14146	2.22e-05	0.000306919	0.799632	0.00423588	0.0231402	Chr6	175628277	175629312	1036	- && sp|Q39613|CYPH_CATRO Peptidyl-prolyl cis-trans isomerase OS=Catharanthus roseus OX=4058 GN=PCKR1 PE=1 SV=1 && PF00160:Cyclophilin type peptidyl-prolyl cis-trans isomerase/CLD	Pro_isomerase
CSS0041032	644.952	530.378	744.554	561.237	677.642	-0.276092	0.232454	0.538286	0.489511	0.018977	0.224125	-0.39005	0.101822	0.299022	0.277748	0.306474	0.625742	-0.166889	0.524781	0.730729	0.102428	0.612282	0.830251	0.117655	0.699048	0.817856	0.361544	0.156546	0.336181	-0.116072	0.684865	0.824557	Chr5	18808737	18810956	1848	- && sp|P0CG85|UBI1P_NICSY Polyubiquitin OS=Nicotiana sylvestris OX=4096 GN=UBI11 PE=2 SV=1 && PF00240:Ubiquitin family	ubiquitin
CSS0041210	473.671	421.854	278.615	491.104	414.523	-0.160468	0.455443	0.743997	-0.598769	0.00441777	0.0853575	0.837525	0.00270934	0.0231247	-0.241032	0.535847	0.793611	0.08902	0.754409	0.878885	0.240864	0.358161	0.650572	-0.149225	0.680103	0.805106	-0.0224378	0.948906	0.975579	0.590628	0.107126	0.254729	Chr15	6062868	6066155	2143	- && sp|Q9LUM4|RAP22_ARATH Ethylene-responsive transcription factor RAP2-2 OS=Arabidopsis thaliana OX=3702 GN=RAP2-2 PE=1 SV=2 && PF00847:AP2 domain	AP2
CSS0046612	518.253	588.971	896.373	909.866	1708.16	0.191606	0.40481	0.707276	0.605929	0.01691	0.208702	0.0403051	0.88502	0.953498	0.912906	0.0013366	0.0237311	0.848003	0.000941941	0.00727231	0.648184	0.014299	0.0977161	1.76622	1.72e-11	6.82e-10	1.54192	1.14e-08	4.26e-07	0.948002	0.00124144	0.00878477	Chr2	10177628	10184282	1496	- && sp|Q9CAR7|HIR2_ARATH Hypersensitive-induced response protein 2 OS=Arabidopsis thaliana OX=3702 GN=HIR2 PE=1 SV=1 && PF01145:SPFH domain / Band 7 family	-
CSS0034327	130.771	243.284	425.246	467.16	874.326	0.907877	0.00594601	0.0518508	0.8058	0.0180547	0.217172	0.155042	0.712458	0.870413	0.906233	0.106875	0.374389	1.88144	3.95e-06	7.03e-05	0.963151	0.0340012	0.169865	2.79771	1.27e-09	3.44e-08	1.85864	0.000336703	0.00301321	1.06125	0.0296518	0.101795	Chr4	26044452	26055218	2305	- && sp|Q9T074|PCKA1_ARATH Phosphoenolpyruvate carboxykinase (ATP) 1 OS=Arabidopsis thaliana OX=3702 GN=PCK1 PE=1 SV=1 && PF01293:Phosphoenolpyruvate carboxykinase	-
CSS0012653	392.644	290.723	348.693	305.55	357.123	-0.426325	0.0703443	0.271102	0.261099	0.244003	0.750321	-0.172657	0.514355	0.745376	0.228904	0.428644	0.722016	-0.32753	0.234755	0.454708	0.0909445	0.744572	0.897111	-0.0914028	0.720032	0.833083	0.299448	0.252371	0.458878	0.0543488	0.816088	0.90475	Chr3	18938702	18948003	3112	- && sp|Q9FXA2|PABP8_ARATH Polyadenylate-binding protein 8 OS=Arabidopsis thaliana OX=3702 GN=PAB8 PE=1 SV=1 && PF00076:RNA recognition motif. (a.k.a. RRM, RBD, or RNP domain)|PF00658:Poly-adenylate binding protein, unique domain	RRM_1
CSS0033078	511.29	111.06	409.778	32.884	100.085	-2.1878	0.0052653	0.0472067	1.88278	0.00655701	0.112444	-3.61646	0.000116187	0.00187564	1.60509	0.0323714	0.194197	-3.91003	0.000103206	0.00115404	-1.73157	0.0736453	0.274343	-2.28997	0.00035628	0.00237022	-0.130724	0.842143	0.921342	-2.00235	0.000981203	0.00727176	Chr14	16168715	16174767	3736	- && sp|Q5JL96|ZFP34_ORYSJ Probable E3 ubiquitin-protein ligase RZFP34 OS=Oryza sativa subsp. japonica OX=39947 GN=RZFP34 PE=2 SV=1 && PF05495:CHY zinc finger|PF14599:Zinc-ribbon|PF13639:Ring finger domain	zf-CHY
CSS0027862	751.851	556.555	468.123	292.438	255.301	-0.425181	0.192533	0.488589	-0.252364	0.427306	0.869956	-0.65966	0.101768	0.299012	-0.195924	0.675044	0.868184	-1.32726	0.00110285	0.00825501	-0.910528	0.0528978	0.2253	-1.51289	2.38e-08	4.91e-07	-1.12652	0.00503483	0.0271081	-0.853808	0.000399191	0.0034938	Contig370	167147	171535	2127	- && sp|Q9LJE5|ECT2_ARATH YTH domain-containing protein ECT2 OS=Arabidopsis thaliana OX=3702 GN=ECT2 PE=1 SV=1 && PF04146:YT521-B-like domain	YTH
CSS0007762	769.076	1041.73	1268.93	1242.84	1459.57	0.440853	0.115329	0.365699	0.284844	0.276595	0.776552	-0.0120765	0.966691	0.987833	0.237508	0.50967	0.778817	0.721153	0.0199987	0.0818171	0.274019	0.209163	0.49324	0.964197	0.0154533	0.0529397	0.491098	0.155959	0.335482	0.21942	0.578486	0.751396	Chr10	95463486	95466542	1141	- && sp|O80852|GSTF9_ARATH Glutathione S-transferase F9 OS=Arabidopsis thaliana OX=3702 GN=GSTF9 PE=1 SV=1 && PF02798:Glutathione S-transferase, N-terminal domain|PF00043:Glutathione S-transferase, C-terminal domain	GST_C
CSS0002578	64.1416	111.034	112.189	88.0475	64.5781	0.798949	0.00320932	0.0331745	0.0149396	0.953849	0.994932	-0.332698	0.14459	0.371084	-0.441533	0.205003	0.519873	0.490142	0.0481302	0.155721	-0.314171	0.302499	0.597952	0.0551756	0.864215	0.923394	-0.776388	0.0384513	0.124503	-0.776732	0.0123321	0.0527481	Chr2	5064871	5080264	10097	- && - && -	-
CSS0016332	957.433	275.299	572.069	235.107	560.64	-1.7935	8.35e-08	5.87e-06	1.05291	0.00148501	0.0401942	-1.2648	0.00552305	0.0393276	1.25449	0.0143272	0.118287	-1.99483	1.07e-05	0.000165374	-0.208175	0.653308	0.85185	-0.728038	0.0600741	0.151307	1.02963	0.0107849	0.0485518	-0.00522587	0.989276	0.995479	Chr5	190200726	190205993	1983	- && sp|M4IS88|CCL3_HUMLU Acetate--CoA ligase CCL3 OS=Humulus lupulus OX=3486 GN=CCL3 PE=1 SV=1 && PF00501:AMP-binding enzyme|PF13193:AMP-binding enzyme C-terminal domain	AMP-binding
CSS0013212	707.828	506.821	577.095	366.207	171.67	-0.472787	0.0331278	0.168733	0.185632	0.388254	0.847152	-0.637241	0.0386277	0.158001	-1.08964	0.0177934	0.135461	-0.914635	0.00337107	0.020367	-0.450198	0.171523	0.441724	-1.99735	2.95e-07	4.69e-06	-1.55969	0.000159362	0.00162027	-1.72802	1.17e-05	0.000182135	Chr9	16235388	16238531	2193	- && sp|Q8L471|FLZ8_ARATH FCS-Like Zinc finger 8 OS=Arabidopsis thaliana OX=3702 GN=FLZ8 PE=1 SV=1 && PF04570:zinc-finger of the FCS-type, C2-C2	-
CSS0006809	653.673	1028.79	1433.38	640.05	820.348	0.662952	0.000619139	0.00969297	0.478108	0.0434434	0.353108	-1.14531	0.0016219	0.0153914	0.359515	0.488137	0.764759	0.00560482	0.986943	0.993508	-0.664895	0.0554384	0.232225	0.371744	0.391502	0.571595	-0.325754	0.466867	0.666332	-0.789599	0.0899692	0.22563	Chr9	102020972	102027144	1416	- && sp|Q9M439|BCAT2_ARATH Branched-chain-amino-acid aminotransferase 2, chloroplastic OS=Arabidopsis thaliana OX=3702 GN=BCAT2 PE=1 SV=1 && PF01063:Amino-transferase class IV	-
novel.5957	2802.26	662.603	942.729	300.611	136.703	-2.07229	2.78e-07	1.67e-05	0.504984	0.204525	0.710824	-1.62862	4.4e-05	0.000846656	-1.13436	0.044887	0.234704	-3.18458	3.68e-15	4.13e-13	-1.12237	0.0226831	0.13238	-4.30937	9.49e-19	1.17e-16	-2.27419	0.000106871	0.00115879	-2.75859	2.55e-08	8.76e-07	Chr4	177057049	177059244	714	- && sp|P43390|MT2_ACTDE Metallothionein-like protein type 2 OS=Actinidia deliciosa OX=3627 GN=pKIWI504 PE=2 SV=1 && PF01439:Metallothionein	-
CSS0050441	506.774	562.094	613.142	616.615	677.941	0.157495	0.446322	0.737465	0.125142	0.552451	0.918394	0.02574	0.917286	0.966957	0.143182	0.608338	0.834212	0.319574	0.192796	0.401902	0.153698	0.515461	0.771313	0.466726	0.0804684	0.187716	0.275404	0.287189	0.497182	0.164503	0.541244	0.723533	Chr1	122367666	122370714	1816	- && sp|P53492|ACT7_ARATH Actin-7 OS=Arabidopsis thaliana OX=3702 GN=ACT7 PE=1 SV=1 && PF00022:Actin	Actin
CSS0005363	1191.56	361.389	342.473	279.845	222.981	-1.71437	2.64e-09	2.8e-07	-0.0797308	0.778622	0.970115	-0.270857	0.439039	0.688741	-0.323299	0.531287	0.791099	-2.05347	5.99e-09	2.15e-07	-0.348283	0.358199	0.650572	-2.37231	1.55e-07	2.64e-06	-0.693516	0.156185	0.335561	-0.595935	0.198848	0.387872	Chr3	61908168	61912167	980	- && sp|Q8LD26|DRMH3_ARATH Dormancy-associated protein homolog 3 OS=Arabidopsis thaliana OX=3702 GN=At1g56220 PE=1 SV=1 && PF05564:Dormancy/auxin associated protein	-
CSS0011529	251.225	175.28	283.096	148.579	268.541	-0.50825	0.027171	0.147906	0.690333	0.0003197	0.0132909	-0.912632	5.89e-05	0.00107693	0.859032	0.00566238	0.0642091	-0.719542	0.00601167	0.0323315	-0.219754	0.356686	0.64899	0.147839	0.635157	0.774789	0.620775	0.0357588	0.117724	-0.0530185	0.849644	0.923409	Chr6	127168951	127233779	6273	- && sp|Q9SL03|CALS2_ARATH Callose synthase 2 OS=Arabidopsis thaliana OX=3702 GN=CALS2 PE=2 SV=3 && PF04652:Vta1 like|PF02364:1,3-beta-glucan synthase component|PF14288:1,3-beta-glucan synthase subunit FKS1, domain-1	DUF605
CSS0028787	1289.14	1001.87	796.147	728.581	658.71	-0.357838	0.202641	0.50212	-0.333325	0.174324	0.672088	-0.107668	0.741062	0.886357	-0.142404	0.731503	0.895949	-0.788522	0.0252015	0.09722	-0.438807	0.218121	0.504285	-0.925108	0.00874284	0.033632	-0.602209	0.0970435	0.242486	-0.251722	0.431352	0.631604	Chr12	153014585	153020851	1006	- && sp|P35135|UBC4_SOLLC Ubiquitin-conjugating enzyme E2-17 kDa OS=Solanum lycopersicum OX=4081 PE=2 SV=1 && PF00179:Ubiquitin-conjugating enzyme	UQ_con
CSS0032685	132.77	140.55	173.522	1951.78	18963.1	0.0805721	0.874971	0.960019	0.304913	0.477602	0.889532	3.5089	3.69e-13	6.21e-11	3.29254	0.00750964	0.0775352	3.90534	4.51e-06	7.86e-05	3.8201	3.7e-14	1.2e-11	7.20232	2.65e-08	5.41e-07	7.09549	5.49e-09	2.23e-07	6.80166	7.07e-09	2.87e-07	Chr1	200494970	200495263	294	- && sp|P82353|NLTP2_PRUAR Non-specific lipid-transfer protein 2 OS=Prunus armeniaca OX=36596 PE=1 SV=1 && -	-
CSS0042088	696.715	1092.35	767.956	756.619	1826.1	0.651956	0.0323339	0.166147	-0.508808	0.023581	0.253242	-0.00382921	0.986972	0.996017	1.27633	2.6e-08	4.09e-06	0.14841	0.648014	0.815136	-0.509389	0.0289199	0.153247	1.43117	3.39e-05	0.000309755	0.745447	0.00227909	0.0143202	1.26904	1.47e-07	4.09e-06	Chr2	18243338	18250773	1138	- && sp|P93259|1433_MESCR 14-3-3-like protein OS=Mesembryanthemum crystallinum OX=3544 GN=GBF PE=2 SV=1 && PF00244:14-3-3 protein	-
CSS0017060	373.573	341.484	298.452	328.021	330.031	-0.119374	0.54665	0.804147	-0.195386	0.273084	0.773308	0.154145	0.604905	0.805837	0.0123539	0.972014	0.99137	-0.150186	0.623622	0.79951	-0.0385893	0.900525	0.963723	-0.129247	0.604937	0.751345	-0.0445038	0.85916	0.930547	0.166842	0.450407	0.648103	Chr6	56937813	56945626	2854	- && sp|P21616|AVP_VIGRR Pyrophosphate-energized vacuolar membrane proton pump OS=Vigna radiata var. radiata OX=3916 PE=1 SV=4 && PF03030:Inorganic H+ pyrophosphatase	-
CSS0032409	547.845	531.387	432.496	331.14	312.524	-0.0358838	0.884867	0.963556	-0.299088	0.201895	0.706081	-0.366568	0.23584	0.493908	-0.0804837	0.830152	0.939084	-0.691923	0.0299013	0.110464	-0.664029	0.0532247	0.22606	-0.764004	0.00621456	0.0256183	-0.764159	0.016776	0.067629	-0.446771	0.0803769	0.208339	Chr4	108423459	108446992	2006	- && sp|Q9LEB3|RBP47_NICPL Polyadenylate-binding protein RBP47 OS=Nicotiana plumbaginifolia OX=4092 GN=RBP47 PE=1 SV=1 && PF00076:RNA recognition motif. (a.k.a. RRM, RBD, or RNP domain)	RRM_1
CSS0026766	431.423	419.354	417.469	482.05	336.262	-0.0303761	0.92154	0.977172	-0.00919629	0.975458	0.998151	0.226972	0.442663	0.691333	-0.516329	0.154927	0.454634	0.199044	0.517139	0.72487	0.21943	0.562892	0.801223	-0.310997	0.27504	0.452272	-0.31888	0.411149	0.617844	-0.289931	0.265389	0.467029	Chr7	102239008	102268161	1632	- && sp|O80632|MTP11_ARATH Metal tolerance protein 11 OS=Arabidopsis thaliana OX=3702 GN=MTP11 PE=2 SV=1 && PF16916:Dimerisation domain of Zinc Transporter|PF01545:Cation efflux family	-
CSS0008562	1416.43	441.099	544.572	233.384	107.662	-1.67051	1.08e-07	7.4e-06	0.30244	0.245442	0.751036	-1.20343	1e-06	3.46e-05	-1.11178	0.000575456	0.0130653	-2.56055	5.22e-16	6.54e-14	-0.9002	0.00314463	0.0333243	-3.66627	3.34e-25	9.65e-23	-2.03085	4.06e-09	1.71e-07	-2.31646	3.1e-16	5.7e-14	Chr1	148025199	148027300	2102	- && sp|O65665|ERF60_ARATH Ethylene-responsive transcription factor ERF060 OS=Arabidopsis thaliana OX=3702 GN=ERF060 PE=1 SV=1 && PF00847:AP2 domain	AP2
CSS0010084	169.535	231.027	225.526	207.269	252.948	0.457792	0.125164	0.385216	-0.0341576	0.892449	0.988433	-0.104786	0.633055	0.821622	0.291227	0.50271	0.774867	0.329795	0.249416	0.471838	-0.136159	0.642504	0.847075	0.626849	0.149615	0.295116	0.13708	0.760246	0.874358	0.184003	0.65899	0.807719	Chr13	95319213	95327106	4775	- && sp|Q7DM58|AB4C_ARATH ABC transporter C family member 4 OS=Arabidopsis thaliana OX=3702 GN=ABCC4 PE=1 SV=2 && PF00005:ABC transporter|PF00664:ABC transporter transmembrane region	ABC_membrane
CSS0048507	409.037	407.235	441.783	312.204	278.774	0.00118538	0.996345	0.999234	0.115537	0.621328	0.938553	-0.482086	0.0122785	0.0714147	-0.156773	0.678725	0.870438	-0.355455	0.137314	0.322933	-0.365033	0.173837	0.444441	-0.505749	0.178485	0.334445	-0.542691	0.17984	0.368056	-0.640797	0.0782936	0.204439	Chr4	22900273	22902893	2490	- && sp|O65351|SBT17_ARATH Subtilisin-like protease SBT1.7 OS=Arabidopsis thaliana OX=3702 GN=SBT1.7 PE=1 SV=1 && PF05922:Peptidase inhibitor I9|PF02225:PA domain|PF00082:Subtilase family	Peptidase_S8
CSS0049272	532.262	378.932	579.819	302.905	448.157	-0.48202	0.0442091	0.202712	0.611816	0.00653786	0.112362	-0.917817	2.29e-05	0.000492053	0.57065	0.0596162	0.274268	-0.77727	0.00112714	0.00840599	-0.30427	0.254172	0.547187	-0.200317	0.494571	0.662832	0.246075	0.446926	0.649678	-0.348387	0.203452	0.393731	Chr14	23213209	23220410	1956	- && sp|P49043|VPE_CITSI Vacuolar-processing enzyme OS=Citrus sinensis OX=2711 PE=2 SV=1 && PF01650:Peptidase C13 family	-
CSS0001131	468.457	465.888	486.567	469.221	622.52	-0.00373549	0.9891	0.997335	0.0618856	0.713096	0.955737	-0.0337446	0.871647	0.948294	0.413319	0.197733	0.511305	0.0333385	0.913738	0.959943	0.0309006	0.885877	0.95816	0.454745	0.217687	0.384275	0.425264	0.165137	0.348578	0.378346	0.203919	0.394337	Chr7	81690906	81695564	1870	- && sp|Q04960|DNJH_CUCSA DnaJ protein homolog OS=Cucumis sativus OX=3659 GN=DNAJ1 PE=2 SV=1 && PF00684:DnaJ central domain|PF00226:DnaJ domain|PF01556:DnaJ C terminal domain	DnaJ_C
CSS0034174	2278.96	1292.85	1530.7	541.275	742.886	-0.815123	0.0118302	0.0840896	0.244395	0.32413	0.809595	-1.48256	7.63e-10	6.02e-08	0.463073	0.104005	0.369233	-2.04612	1.08e-09	4.5e-08	-1.23532	1.06e-06	5.55e-05	-1.57405	3.11e-05	0.000287506	-0.789122	0.00950292	0.0440642	-1.023	0.000531172	0.00441876	Chr4	155667528	155670630	963	- && sp|P48534|APX1_PEA L-ascorbate peroxidase, cytosolic OS=Pisum sativum OX=3888 GN=APX1 PE=1 SV=2 && PF00141:Peroxidase	-
CSS0045405	233.72	300.134	268.224	398.821	425.733	0.371511	0.0500428	0.218792	-0.162715	0.297239	0.794078	0.590356	0.00343698	0.0275401	0.0987977	0.712129	0.886906	0.81003	0.000397966	0.00357442	0.429876	0.0342731	0.170723	0.914446	0.000526661	0.00331596	0.509025	0.0303683	0.104598	0.686929	0.00318228	0.018525	Chr13	61242192	61246947	3089	- && sp|Q9SJ56|BLH1_ARATH BEL1-like homeodomain protein 1 OS=Arabidopsis thaliana OX=3702 GN=BLH1 PE=1 SV=1 && PF07526:Associated with HOX|PF05920:Homeobox KN domain	POX
CSS0041072	239.216	480.767	315.122	1158.57	2579.83	1.01191	0.000104734	0.00232266	-0.61045	0.00946091	0.144139	1.90023	3.34e-09	2.3e-07	1.16025	0.00415419	0.0517904	2.31066	1.22e-11	7.5e-10	1.29095	2.27e-05	0.000725772	3.47167	2.17e-20	3.26e-18	2.42531	2.38e-12	2.15e-10	3.05229	4.92e-17	1.03e-14	Chr7	169494645	169500235	911	- && sp|P93788|REMO_SOLTU Remorin OS=Solanum tuberosum OX=4113 PE=1 SV=1 && PF03763:Remorin, C-terminal region|PF03766:Remorin, N-terminal region	-
CSS0009162	492.363	737.53	559.5	411.028	120.93	0.589196	0.0233894	0.134059	-0.398152	0.144123	0.626588	-0.426207	0.139941	0.363791	-1.76034	0.00020527	0.0061655	-0.226376	0.411058	0.637534	-0.821359	0.00349494	0.0359698	-1.98203	1.23e-05	0.000126798	-2.60283	3.27e-08	1.06e-06	-2.19222	4.37e-06	7.73e-05	Chr2	7349770	7354895	2073	- && sp|C7A2A0|BALDH_ANTMA Benzaldehyde dehydrogenase, mitochondrial OS=Antirrhinum majus OX=4151 GN=BALDH PE=1 SV=1 && PF00171:Aldehyde dehydrogenase family	Aldedh
CSS0026770	323.359	281.528	415.215	367.622	457.596	-0.18946	0.422118	0.720298	0.55869	0.0204089	0.234051	-0.157658	0.554123	0.772644	0.320407	0.348395	0.660307	0.223432	0.389964	0.617894	0.403587	0.157092	0.420767	0.551369	0.0737247	0.176268	0.705134	0.0362399	0.119023	0.164152	0.598972	0.764703	Chr11	7329843	7337023	2376	- && sp|O24301|SUS2_PEA Sucrose synthase 2 OS=Pisum sativum OX=3888 GN=SUS2 PE=2 SV=1 && PF00534:Glycosyl transferases group 1|PF00862:Sucrose synthase	Glycos_transf_1
CSS0050294	148.086	162.169	120.98	160.37	103.412	0.141888	0.514652	0.782814	-0.424145	0.0353169	0.316536	0.424679	0.0851349	0.266258	-0.626484	0.0491987	0.246407	0.152223	0.560817	0.756917	0.00134169	0.99544	0.998466	-0.468469	0.132756	0.271003	-0.645998	0.0268427	0.0953465	-0.203876	0.494529	0.686235	Chr10	53735728	53745431	5767	- && sp|Q9SSJ8|FAB1C_ARATH Putative 1-phosphatidylinositol-3-phosphate 5-kinase FAB1C OS=Arabidopsis thaliana OX=3702 GN=FAB1C PE=2 SV=1 && PF01504:Phosphatidylinositol-4-phosphate 5-Kinase|PF00118:TCP-1/cpn60 chaperonin family	PIP5K
CSS0035804	298.019	412.749	509.885	726.038	714.725	0.478448	0.0442655	0.202905	0.304993	0.168379	0.662538	0.527966	0.0981372	0.292074	-0.0157601	0.964932	0.988696	1.3231	5.84e-05	0.000709867	0.835358	0.00588937	0.0524637	1.3098	2.4e-05	0.00022887	0.797911	0.00311729	0.0184204	0.505674	0.0905114	0.226442	Chr4	102271792	102274599	1858	- && sp|Q8VZ80|PLT5_ARATH Polyol transporter 5 OS=Arabidopsis thaliana OX=3702 GN=PLT5 PE=1 SV=2 && PF00083:Sugar (and other) transporter	Sugar_tr
CSS0041144	233.855	245.722	291.012	257.425	361.521	0.0786648	0.676556	0.874672	0.243661	0.156515	0.64614	-0.159082	0.485438	0.724003	0.495004	0.101381	0.364202	0.173422	0.473819	0.691832	0.0872576	0.693972	0.872849	0.67588	0.0180319	0.0598867	0.564696	0.0354157	0.116858	0.334309	0.219346	0.414	Chr2	87409277	87415082	3147	- && sp|M1BJF6|JOKA2_SOLTU Protein JOKA2 OS=Solanum tuberosum OX=4113 GN=JOKA2 PE=1 SV=1 && PF16158:Ig-like domain from next to BRCA1 gene|PF00569:Zinc finger, ZZ type|PF00564:PB1 domain	ZZ
CSS0000861	1205.14	705.288	790.901	368.357	257.58	-0.766473	0.0106332	0.078244	0.162978	0.53963	0.913986	-1.08308	0.000612388	0.00714279	-0.513686	0.19954	0.513616	-1.67763	1.35e-06	2.74e-05	-0.918682	0.0134639	0.0939163	-2.18326	5.56e-11	1.98e-09	-1.4541	8.86e-05	0.000993119	-1.59779	2.39e-08	8.31e-07	Chr10	165921949	165926334	1109	- && sp|Q5VR89|SIP11_ORYSJ Aquaporin SIP1-1 OS=Oryza sativa subsp. japonica OX=39947 GN=SIP1-1 PE=2 SV=2 && PF00230:Major intrinsic protein	-
CSS0041959	816.181	892.877	635.25	1066.13	755.635	0.136023	0.627241	0.848515	-0.493389	0.0779727	0.477396	0.764777	0.00361429	0.0285997	-0.491595	0.06619	0.289678	0.418199	0.113077	0.283461	0.27401	0.321049	0.617046	-0.0682904	0.820485	0.896752	-0.241048	0.450347	0.652607	0.272681	0.358859	0.564911	Chr1	200860380	200863703	907	- && sp|Q9ZNS1|RS7_AVIMR 40S ribosomal protein S7 OS=Avicennia marina OX=82927 GN=RPS7 PE=2 SV=1 && PF01251:Ribosomal protein S7e	-
CSS0018150	285.294	704.52	397.641	1104.2	856.439	1.30754	3.1e-06	0.000127566	-0.825249	0.000629823	0.021853	1.49278	0.000409478	0.00518677	-0.365834	0.433777	0.725444	1.98292	5.74e-06	9.66e-05	0.670875	0.0930378	0.314888	1.62717	6.31e-06	7.07e-05	0.287061	0.286487	0.496403	1.12481	0.000676415	0.00535345	Chr3	10729901	10731025	844	- && sp|Q03878|GRP1_DAUCA Glycine-rich RNA-binding protein OS=Daucus carota OX=4039 PE=2 SV=1 && PF00076:RNA recognition motif. (a.k.a. RRM, RBD, or RNP domain)	RRM_1
CSS0003231	457.246	557.167	547.217	748.988	1059.21	0.290518	0.240239	0.54697	-0.0269198	0.883607	0.986653	0.470878	0.0306576	0.134487	0.506669	0.0536977	0.258877	0.744363	0.00784071	0.0399467	0.446134	0.0517191	0.222195	1.25619	2.88e-05	0.000268689	0.931675	0.000177509	0.00177314	0.974123	1.97e-05	0.000281198	Chr11	107649924	107660560	1134	- && sp|P27164|CALM3_PETHY Calmodulin-related protein OS=Petunia hybrida OX=4102 GN=CAM53 PE=2 SV=2 && PF13499:EF-hand domain pair	-
CSS0014092	157.651	208.055	284.74	221.116	720.718	0.411343	0.0750897	0.282742	0.452174	0.0607184	0.420137	-0.347985	0.237783	0.495977	1.70861	6.03e-06	0.000389022	0.526965	0.0643269	0.191444	0.106427	0.717638	0.884171	2.2448	1.78e-11	7.06e-10	1.79933	1.96e-07	5.22e-06	1.36005	9.18e-05	0.00103355	Chr2	128060662	128067337	4323	- && sp|Q8LGU1|AB8C_ARATH ABC transporter C family member 8 OS=Arabidopsis thaliana OX=3702 GN=ABCC8 PE=2 SV=3 && PF00005:ABC transporter|PF00664:ABC transporter transmembrane region	ABC_tran
CSS0006318	135.433	122.888	195.313	506.306	914.492	-0.129217	0.634446	0.852577	0.666711	0.0180324	0.217172	1.39097	2.52e-07	1.04e-05	0.857684	0.00488313	0.0581349	1.94072	1.63e-14	1.64e-12	2.05988	3.55e-11	6.01e-09	2.80513	7.4e-25	2.02e-22	2.89771	1.63e-17	3.62e-15	2.24769	6.58e-15	9.45e-13	Chr5	184935359	184938852	1938	- && sp|Q8VYW2|BAM9_ARATH Inactive beta-amylase 9 OS=Arabidopsis thaliana OX=3702 GN=BAM9 PE=2 SV=1 && PF01373:Glycosyl hydrolase family 14	-
CSS0042622	409.424	233.464	381.504	195.629	1203.54	-0.805805	0.00217966	0.024966	0.707329	0.00242129	0.0567439	-0.945906	0.00279905	0.0237108	2.62396	8.11e-10	2.27e-07	-1.03447	0.00212654	0.0141167	-0.234912	0.420252	0.704053	1.59981	9.03e-05	0.000721812	2.37141	4.71e-10	2.5e-08	1.6807	2.61e-05	0.00035568	Chr5	4259353	4262559	1822	- && sp|P93836|HPPD_ARATH 4-hydroxyphenylpyruvate dioxygenase OS=Arabidopsis thaliana OX=3702 GN=HPD PE=1 SV=2 && -	-
CSS0032573	1907.7	692.599	1055.8	138.153	102.337	-1.46131	0.000290793	0.00537078	0.607127	0.00238056	0.0560399	-2.9167	2.36e-32	3.38e-29	-0.426731	0.386016	0.691669	-3.76478	1.37e-17	2.1e-15	-2.30778	4.91e-19	3.02e-16	-4.18117	2.15e-13	1.23e-11	-2.7533	7.86e-09	3.06e-07	-3.34549	1.28e-12	1.24e-10	Chr1	173900738	173902166	1029	- && sp|P40267|H1_SOLPN Histone H1 OS=Solanum pennellii OX=28526 PE=2 SV=1 && PF00538:linker histone H1 and H5 family	-
CSS0029473	268.668	273.311	255.095	231.433	219.609	0.0354683	0.860952	0.954918	-0.100775	0.590041	0.930001	-0.122428	0.615388	0.812335	-0.0708198	0.837067	0.942057	-0.17727	0.487595	0.70285	-0.221156	0.339296	0.633439	-0.242232	0.456502	0.630544	-0.312348	0.315183	0.5265	-0.194213	0.539501	0.722206	Chr13	73547565	73552702	3092	- && sp|Q9SJ56|BLH1_ARATH BEL1-like homeodomain protein 1 OS=Arabidopsis thaliana OX=3702 GN=BLH1 PE=1 SV=1 && PF07526:Associated with HOX|PF05920:Homeobox KN domain	POX
CSS0042368	476.091	438.548	456.22	430.618	387.269	-0.111236	0.571117	0.818397	0.0562237	0.734272	0.959497	-0.0651792	0.74382	0.887979	-0.147183	0.516808	0.782668	-0.109654	0.633879	0.805826	-0.00690146	0.972721	0.990902	-0.252017	0.299009	0.478659	-0.174543	0.396377	0.605445	-0.215645	0.276559	0.479205	Chr11	109479302	109481174	1839	- && sp|O24606|EIN3_ARATH Protein ETHYLENE INSENSITIVE 3 OS=Arabidopsis thaliana OX=3702 GN=EIN3 PE=1 SV=1 && PF04873:Ethylene insensitive 3	EIN3
CSS0022525	49.4251	61.3151	64.0438	71.3464	90.6027	0.321528	0.11665	0.368259	0.0622509	0.694908	0.953527	0.172869	0.40919	0.66483	0.350332	0.181459	0.49062	0.56719	0.0207439	0.0839288	0.237653	0.266638	0.560487	0.924964	0.000459652	0.00294854	0.569723	0.0117484	0.0516411	0.522423	0.0150667	0.061235	Chr7	9120703	9137758	11214	- && sp|Q8GY23|UPL1_ARATH E3 ubiquitin-protein ligase UPL1 OS=Arabidopsis thaliana OX=3702 GN=UPL1 PE=1 SV=3 && PF00632:HECT-domain (ubiquitin-transferase)|PF06025:Domain of Unknown Function (DUF913)|PF06012:Domain of Unknown Function (DUF908)|PF14377:Ubiquitin binding region|PF00627:UBA/TS-N domain	HECT
CSS0002360	495.932	505.066	625.962	760.613	825.365	0.0291379	0.924121	0.977849	0.309357	0.243147	0.749039	0.296985	0.309677	0.573939	0.123515	0.631346	0.847456	0.645165	0.0536163	0.168495	0.609836	0.00265767	0.0294583	0.776089	0.035624	0.101555	0.713948	0.00365579	0.0209446	0.417649	0.208356	0.400074	Chr7	121352829	121357062	1468	- && sp|P43287|PIP22_ARATH Aquaporin PIP2-2 OS=Arabidopsis thaliana OX=3702 GN=PIP2-2 PE=1 SV=2 && PF00230:Major intrinsic protein	-
novel.2132	308.437	286.409	323.019	205.821	247.241	-0.0965197	0.633074	0.85202	0.172194	0.370689	0.837625	-0.631822	0.00246677	0.0214256	0.26992	0.313138	0.632596	-0.544407	0.0131129	0.0594262	-0.457525	0.0422948	0.195161	-0.268873	0.30506	0.485155	-0.207056	0.438902	0.642909	-0.362862	0.138783	0.304195	Chr12	126107460	126112862	2668	- && sp|Q8RY59|RCD1_ARATH Inactive poly [ADP-ribose] polymerase RCD1 OS=Arabidopsis thaliana OX=3702 GN=RCD1 PE=1 SV=1 && -	-
CSS0044696	150.767	121.652	158.808	132.689	161.695	-0.299493	0.10403	0.345016	0.383872	0.0186239	0.220853	-0.24198	0.241062	0.499835	0.291795	0.308052	0.627871	-0.146436	0.513096	0.72175	0.144256	0.493113	0.756042	0.150757	0.584773	0.736587	0.416335	0.116978	0.276019	0.0478267	0.852548	0.92489	Chr7	144494678	144513594	5468	- && sp|Q0WNJ6|CLAH1_ARATH Clathrin heavy chain 1 OS=Arabidopsis thaliana OX=3702 GN=CHC1 PE=1 SV=1 && PF00637:Region in Clathrin and VPS|PF13838:Clathrin-H-link|PF09268:Clathrin, heavy-chain linker|PF01394:Clathrin propeller repeat	-
CSS0013063	130.344	225.18	216.119	239.191	228.516	0.800267	0.0639708	0.254826	-0.0620941	0.936834	0.99279	0.16506	0.74449	0.888364	-0.0654963	0.899587	0.965306	0.917995	0.0327714	0.117872	0.106361	0.899401	0.963135	0.85857	0.0107178	0.0396119	0.0204209	0.970275	0.985917	0.102025	0.826652	0.910524	Chr5	12557000	12560745	2430	- && sp|Q8RWE8|GGAP1_ARATH GDP-L-galactose phosphorylase 1 OS=Arabidopsis thaliana OX=3702 GN=VTC2 PE=1 SV=1 && -	-
CSS0042430	953.347	792.168	890.061	872.395	1074.35	-0.264303	0.391894	0.698087	0.168423	0.514702	0.906066	-0.0110302	0.97461	0.991352	0.303119	0.378544	0.686531	-0.0990978	0.796048	0.900866	0.160716	0.588486	0.816226	0.213486	0.56237	0.718569	0.445081	0.0427084	0.134693	0.288365	0.369505	0.575315	Chr5	189051040	189054321	642	- && sp|P42736|RAP23_ARATH Ethylene-responsive transcription factor RAP2-3 OS=Arabidopsis thaliana OX=3702 GN=RAP2-3 PE=1 SV=2 && PF00847:AP2 domain	AP2
CSS0021646	383.815	332.469	372.832	376.95	422.929	-0.202341	0.416201	0.716206	0.165189	0.420901	0.866959	0.0324085	0.887387	0.954808	0.172368	0.640036	0.851878	0.00497762	0.98552	0.992845	0.200782	0.321188	0.617191	0.185689	0.633498	0.773375	0.355931	0.327103	0.538622	0.203497	0.585349	0.755969	Chr4	163145647	163153209	1855	- && sp|Q9LEJ0|ENO1_HEVBR Enolase 1 OS=Hevea brasiliensis OX=3981 GN=ENO1 PE=1 SV=1 && PF03952:Enolase, N-terminal domain|PF00113:Enolase, C-terminal TIM barrel domain	-
CSS0010805	577.852	255.462	486.034	375.418	235.698	-1.16419	0.00152356	0.0190319	0.925196	0.00901708	0.139211	-0.352762	0.286473	0.549547	-0.669142	0.139455	0.431105	-0.579647	0.0962968	0.253051	0.573102	0.199293	0.479567	-1.24276	0.000861953	0.00502241	-0.116689	0.811929	0.903709	-1.02279	0.00411374	0.0226068	Contig567	254458	256660	2024	- && - && PF04720:PDDEXK-like family of unknown function	-
CSS0028154	541.733	212.894	493.263	190.379	410.483	-1.33646	7.22e-05	0.00171857	1.20981	0.000367579	0.0147135	-1.35532	9.3e-07	3.25e-05	1.1131	0.00845648	0.0835793	-1.46974	6.67e-08	1.9e-06	-0.144146	0.713372	0.882182	-0.348321	0.359222	0.541064	0.951405	0.0505046	0.152649	-0.241391	0.535624	0.719299	Chr3	56392387	56400622	2100	- && sp|Q06572|AVP_HORVU Pyrophosphate-energized vacuolar membrane proton pump OS=Hordeum vulgare OX=4513 PE=2 SV=2 && PF03030:Inorganic H+ pyrophosphatase	-
CSS0050462	1002.42	485.822	684.272	638.423	399.461	-1.03517	1.18e-06	5.7e-05	0.492843	0.0152664	0.196844	-0.0808658	0.731122	0.880561	-0.669027	0.113352	0.386422	-0.612154	0.0132697	0.0599639	0.413486	0.11182	0.348977	-1.27561	0.00133637	0.00731282	-0.275226	0.510073	0.701231	-0.752812	0.0616581	0.172794	Chr7	106019583	106030308	1189	- && - && PF12146:Serine aminopeptidase, S33	-
CSS0049696	1151.51	822.872	1112.12	964.828	425.324	-0.476193	0.0738196	0.279707	0.432534	0.121213	0.582812	-0.183778	0.536872	0.761517	-1.17792	0.0217619	0.153174	-0.217907	0.446273	0.668376	0.248744	0.413424	0.698223	-1.39381	0.00399575	0.0179391	-0.95403	0.061981	0.176347	-1.36781	0.00726624	0.0351588	Chr13	100247783	100248759	486	- && - && PF00582:Universal stress protein family	Usp
CSS0045376	1185.72	390.603	683.936	258.247	317.972	-1.59454	0.022233	0.129501	0.803929	0.251545	0.755917	-1.38646	0.00346126	0.0276943	0.299102	0.595695	0.826627	-2.16794	3.9e-06	6.95e-05	-0.581587	0.514937	0.770949	-1.8568	2.21e-06	2.8e-05	-0.303764	0.59791	0.766205	-1.08249	0.00634491	0.0316854	Chr11	45877663	45879390	1144	- && - && -	-
novel.1156	866.899	206.449	492.329	498.158	325.332	-2.05981	3.94e-09	3.93e-07	1.25003	0.00134363	0.0377739	0.036282	0.911488	0.964951	-0.608949	0.0398579	0.219797	-0.760788	0.0028249	0.0177294	1.28768	0.00113766	0.0155088	-1.36628	8.46e-08	1.53e-06	0.65383	0.128998	0.29486	-0.572712	0.0927052	0.230524	Chr10	12676847	12681524	1273	- && - && PF00564:PB1 domain	-
CSS0031323	512.646	257.134	433.4	130.258	285.494	-0.988109	0.00154195	0.0192031	0.751006	0.021432	0.240923	-1.71628	5.37e-05	0.000998459	1.13348	0.0208864	0.14975	-1.94225	2.22e-06	4.24e-05	-0.962325	0.0350757	0.173326	-0.797458	0.0180133	0.0598365	0.155218	0.707306	0.84085	-0.57853	0.106277	0.2532	Chr9	37038141	37044374	1952	- && sp|O23264|SEBP1_ARATH Selenium-binding protein 1 OS=Arabidopsis thaliana OX=3702 GN=SBP1 PE=1 SV=1 && PF05694:56kDa selenium binding protein (SBP56)	-
CSS0015724	115.731	103.401	145.809	435.655	786.579	-0.156967	0.564717	0.815049	0.494671	0.0300704	0.288797	1.59911	4.96e-07	1.89e-05	0.859327	0.0359636	0.206801	1.94768	2.3e-08	7.28e-07	2.09673	1.87e-10	2.79e-08	2.81094	3.18e-14	2.09e-12	2.93364	2.77e-16	5.06e-14	2.45523	5.79e-13	5.97e-11	Chr3	55678247	55682462	1662	- && sp|P0CG85|UBI1P_NICSY Polyubiquitin OS=Nicotiana sylvestris OX=4096 GN=UBI11 PE=2 SV=1 && PF00240:Ubiquitin family	ubiquitin
CSS0042336	360.753	291.138	394.858	376.721	837.778	-0.305354	0.243309	0.550213	0.439551	0.0402549	0.339559	-0.0500035	0.86021	0.943256	1.16178	0.02972	0.184846	0.0942582	0.769289	0.887389	0.392193	0.117536	0.358292	1.26314	0.0161474	0.0548087	1.53742	0.00297933	0.0177876	1.10846	0.0369606	0.12003	Chr3	8609963	8614574	1536	- && sp|P43296|RD19A_ARATH Cysteine protease RD19A OS=Arabidopsis thaliana OX=3702 GN=RD19A PE=1 SV=1 && PF08246:Cathepsin propeptide inhibitor domain (I29)|PF00112:Papain family cysteine protease	Peptidase_C1
CSS0012474	348.668	271.061	279.588	208.528	217.566	-0.355112	0.145305	0.417927	0.042734	0.856576	0.984905	-0.404348	0.210862	0.463761	0.0638646	0.86539	0.951644	-0.706766	0.030819	0.112854	-0.359477	0.298798	0.594167	-0.634275	0.0197482	0.0642787	-0.314981	0.300746	0.512126	-0.339385	0.183989	0.367894	Chr5	178177901	178184514	2269	- && sp|Q9LUV4|FRL4A_ARATH FRIGIDA-like protein 4a OS=Arabidopsis thaliana OX=3702 GN=FRL4A PE=2 SV=1 && PF07899:Frigida-like protein	-
CSS0033520	1904.03	629.845	873.866	262.313	208.246	-1.58595	1.01e-07	6.93e-06	0.469382	0.142463	0.62486	-1.71591	5.42e-06	0.000143398	-0.331744	0.432578	0.724896	-2.82208	2.27e-15	2.64e-13	-1.24529	0.00284767	0.0308553	-3.14582	6.63e-31	3.65e-28	-1.59818	2.69e-05	0.000361694	-2.04567	2.57e-11	1.9e-09	Chr2	71318430	71320037	693	- && - && -	-
CSS0001219	398.762	387.659	181.823	254.627	82.5502	-0.0342396	0.912228	0.974392	-1.09436	0.000113823	0.00594048	0.506	0.0456907	0.177184	-1.61971	3.49e-06	0.000253273	-0.612956	0.03851	0.132801	-0.587403	0.0668372	0.259503	-2.22943	4.4e-10	1.31e-08	-2.23243	9.9e-09	3.75e-07	-1.1192	0.000642408	0.0051419	Chr1	210354520	210355858	1339	- && sp|Q9LJW5|MIF2_ARATH Mini zinc finger protein 2 OS=Arabidopsis thaliana OX=3702 GN=MIF2 PE=1 SV=1 && PF04770:ZF-HD protein dimerisation region	ZF-HD_dimer
CSS0030537	539.635	323.403	395.046	367.015	461.515	-0.729364	0.0120403	0.0851193	0.28621	0.33095	0.813826	-0.0883284	0.725209	0.877446	0.33701	0.414096	0.711643	-0.519255	0.0335353	0.119785	0.200002	0.512783	0.769973	-0.175556	0.666698	0.79678	0.51737	0.255784	0.462413	0.249716	0.552214	0.731317	Chr11	1055932	1067974	1478	- && sp|Q93VC9|CATB2_ARATH Cathepsin B-like protease 2 OS=Arabidopsis thaliana OX=3702 GN=CATHB2 PE=2 SV=1 && PF08127:Peptidase family C1 propeptide|PF00112:Papain family cysteine protease	Peptidase_C1
CSS0014061	39.5585	32.5913	110.905	137.277	1824.15	-0.270288	0.293796	0.604691	1.76721	2.44e-07	4.04e-05	0.327306	0.487866	0.725581	3.74148	2.64e-08	4.13e-06	1.83635	1.22e-05	0.000185123	2.09633	1.39e-07	9.6e-06	5.58111	8.38e-21	1.38e-18	5.81862	1.15e-21	4.56e-19	4.05967	1.04e-09	5.14e-08	Chr9	146696735	146698707	1973	- && sp|Q9FYG4|GLOX1_ARATH Aldehyde oxidase GLOX1 OS=Arabidopsis thaliana OX=3702 GN=GLOX1 PE=2 SV=1 && PF09118:Domain of unknown function (DUF1929)|PF07250:Glyoxal oxidase N-terminus	-
CSS0030034	297.139	437.468	277.925	203.791	267.748	0.566867	0.11159	0.359125	-0.657437	0.0630781	0.428411	-0.426571	0.221751	0.476841	0.396914	0.247698	0.568309	-0.506847	0.151102	0.344	-1.08419	0.00489007	0.0459642	-0.10362	0.757819	0.856957	-0.706082	0.0644387	0.181254	-0.0283779	0.930787	0.966466	Chr9	437847	440136	1701	- && sp|Q9C5W0|DGAT3_ARATH Diacylglycerol O-acyltransferase 3 OS=Arabidopsis thaliana OX=3702 GN=DGAT3 PE=1 SV=2 && -	-
CSS0010537	1176.18	264.521	670.198	52.2598	209.852	-2.14813	3.25e-14	9.42e-12	1.3408	3.76e-05	0.00249903	-3.66886	4.17e-13	6.85e-11	2.00877	0.00125607	0.0227742	-4.46704	7.49e-21	1.53e-18	-2.32395	5.89e-07	3.4e-05	-2.44687	5.85e-07	8.56e-06	-0.332857	0.489603	0.684427	-1.65861	0.00198871	0.0128189	Chr8	83539642	83540902	1261	- && sp|P27495|CB24_TOBAC Chlorophyll a-b binding protein 40, chloroplastic OS=Nicotiana tabacum OX=4097 GN=CAB40 PE=2 SV=1 && PF00504:Chlorophyll A-B binding protein	-
CSS0044190	85.9085	94.0087	99.1159	99.2945	84.6324	0.140225	0.444056	0.735672	0.0755737	0.630455	0.941076	0.019328	0.937268	0.9752	-0.225648	0.433081	0.725225	0.245602	0.343578	0.574438	0.097258	0.694279	0.872903	0.0273849	0.907139	0.949548	-0.147101	0.474193	0.672364	-0.207183	0.295801	0.499936	Chr15	32028649	32045302	6996	- && sp|Q9SSD2|PRP8A_ARATH Pre-mRNA-processing-splicing factor 8A OS=Arabidopsis thaliana OX=3702 GN=PRP8A PE=1 SV=1 && PF10597:U5-snRNA binding site 2 of PrP8|PF10596:U6-snRNA interacting domain of PrP8|PF08082:PRO8NT (NUC069), PrP8 N-terminal domain|PF08084:PROCT (NUC072) domain|PF08083:PROCN (NUC071) domain|PF10598:RNA recognition motif of the spliceosomal PrP8|PF12134:PRP8 domain IV core	-
CSS0042135	144.795	228.811	259.894	211.614	419.884	0.668297	0.000591904	0.00936888	0.184117	0.50896	0.903887	-0.277451	0.404287	0.660274	0.992825	0.00152543	0.0260042	0.585633	0.0296197	0.109575	-0.0908083	0.717949	0.884329	1.58299	9.11e-09	2.06e-07	0.882224	0.000432388	0.0037133	0.709228	0.0468781	0.142786	Contig1142	107523	110730	2354	- && sp|Q9M0R2|PATL5_ARATH Patellin-5 OS=Arabidopsis thaliana OX=3702 GN=PATL5 PE=1 SV=2 && PF00650:CRAL/TRIO domain|PF03765:CRAL/TRIO, N-terminal domain	CRAL_TRIO_N
CSS0045779	1895.43	1105.79	1275.92	800.378	616.338	-0.764845	0.0389303	0.18772	0.202596	0.595687	0.931485	-0.65352	0.0660903	0.226442	-0.374562	0.366847	0.676497	-1.20342	0.00040328	0.00361314	-0.449362	0.322538	0.618715	-1.57124	4.58e-07	6.9e-06	-0.846974	0.0719469	0.195913	-1.02614	0.00188278	0.0122743	Chr6	128308708	128311338	558	- && sp|A2YEZ6|SAP8_ORYSI Zinc finger A20 and AN1 domain-containing stress-associated protein 8 OS=Oryza sativa subsp. indica OX=39946 GN=SAP8 PE=2 SV=2 && PF01428:AN1-like Zinc finger|PF01754:A20-like zinc finger	zf-A20
CSS0024947	431.068	527.14	582.038	450.983	484.542	0.294695	0.257229	0.565631	0.142806	0.498107	0.897662	-0.350051	0.130506	0.348519	0.109707	0.676024	0.868707	0.0966527	0.7349	0.868222	-0.204386	0.342312	0.636279	0.212337	0.507121	0.67327	-0.114996	0.6558	0.806978	-0.244626	0.366198	0.571774	Chr7	27632016	27638337	1305	- && sp|P42654|1433B_VICFA 14-3-3-like protein B OS=Vicia faba OX=3906 PE=2 SV=1 && PF00244:14-3-3 protein	-
CSS0041266	769.803	775.573	988.33	373.469	178.869	0.0150837	0.953358	0.987254	0.350595	0.330922	0.813819	-1.38615	0.00353317	0.0281212	-1.06	0.0677553	0.293676	-1.01362	0.0128833	0.0586362	-1.03352	0.00947647	0.0738445	-2.06519	2.32e-05	0.000222869	-2.11141	1.76e-05	0.000253404	-2.45198	1.83e-05	0.000263999	Contig13	79512	82511	1191	- && sp|O23787|THI4_CITSI Thiamine thiazole synthase, chloroplastic OS=Citrus sinensis OX=2711 GN=THI1 PE=2 SV=1 && PF01946:Thi4 family	-
CSS0023589	391.877	296.042	279.72	347.066	231.177	-0.396032	0.195038	0.491512	-0.0844016	0.768402	0.967518	0.329318	0.251735	0.51226	-0.583254	0.0764802	0.313486	-0.140548	0.650408	0.816547	0.246601	0.495085	0.757232	-0.716082	0.00783743	0.0307957	-0.358164	0.307042	0.518024	-0.253363	0.22656	0.423187	Chr6	147745537	147753975	1868	- && sp|Q9FUM1|EF1G_PRUAV Elongation factor 1-gamma OS=Prunus avium OX=42229 PE=2 SV=1 && PF02798:Glutathione S-transferase, N-terminal domain|PF00043:Glutathione S-transferase, C-terminal domain|PF00647:Elongation factor 1 gamma, conserved domain	GST_N
CSS0001546	270.364	377.867	356.857	563.773	1110.75	0.490221	0.0395195	0.189352	-0.0836393	0.724086	0.957354	0.678355	0.0223135	0.10842	0.981114	0.00303413	0.0418691	1.0953	0.000241437	0.00236283	0.597136	0.0486026	0.213349	2.08291	2.35e-14	1.58e-12	1.55678	2.98e-08	9.76e-07	1.65634	1.05e-09	5.16e-08	Chr9	44186988	44194290	1307	- && sp|Q9M1B9|SCRK4_ARATH Probable fructokinase-4 OS=Arabidopsis thaliana OX=3702 GN=At3g59480 PE=2 SV=1 && PF00294:pfkB family carbohydrate kinase	PfkB
CSS0039961	379.268	323.039	379.64	250.756	317.283	-0.224093	0.23788	0.54459	0.232115	0.165265	0.658072	-0.58156	0.012918	0.0739511	0.344061	0.431743	0.724146	-0.564163	0.0241676	0.0942337	-0.347038	0.130996	0.380485	-0.214079	0.603084	0.749893	-0.0243942	0.952994	0.97775	-0.239124	0.564733	0.74104	Chr6	164826015	164832673	2098	- && sp|O65554|CIPK6_ARATH CBL-interacting serine/threonine-protein kinase 6 OS=Arabidopsis thaliana OX=3702 GN=CIPK6 PE=1 SV=1 && PF00069:Protein kinase domain|PF03822:NAF domain	Pkinase
CSS0013924	335.099	418.011	375.84	173.196	285.044	0.328939	0.0919828	0.320282	-0.154079	0.395364	0.852479	-1.10054	9.9e-06	0.000243195	0.723114	0.0121835	0.106527	-0.914731	0.000394466	0.00355055	-1.2524	4.83e-07	2.88e-05	-0.185104	0.452779	0.627504	-0.548102	0.0148474	0.0616435	-0.3793	0.0931001	0.231073	Chr12	36629540	36631325	1719	- && sp|Q8S4W7|GAI1_VITVI DELLA protein GAI1 OS=Vitis vinifera OX=29760 GN=GAI1 PE=2 SV=1 && PF12041:Transcriptional regulator DELLA protein N terminal|PF03514:GRAS domain family	GRAS
CSS0041212	1497.03	195.287	723.655	115.582	347.265	-2.92614	0.00724901	0.0594195	1.88554	0.0607804	0.420473	-2.62685	0.0114749	0.0680878	1.58281	0.183038	0.492157	-3.65446	0.00100334	0.00765415	-0.739916	0.587363	0.81564	-2.06346	0.000617555	0.00379636	0.822431	0.479359	0.676322	-1.0389	0.0630626	0.175721	Chr6	37731145	37733311	504	- && sp|P85524|KIRO_ACTDE Kirola OS=Actinidia deliciosa OX=3627 PE=1 SV=1 && PF00407:Pathogenesis-related protein Bet v 1 family	-
CSS0047362	474.288	320.569	297.267	176.836	112.893	-0.556918	0.0210611	0.125368	-0.110378	0.633175	0.942022	-0.730486	0.00553307	0.0393658	-0.644127	0.198947	0.513052	-1.38763	4.11e-07	9.53e-06	-0.839374	0.0060922	0.0538036	-2.02725	1e-05	0.000106474	-1.50537	0.0021477	0.0136725	-1.37752	0.00341312	0.0195519	Chr1	143050111	143053642	2290	- && sp|P46668|ATHB6_ARATH Homeobox-leucine zipper protein ATHB-6 OS=Arabidopsis thaliana OX=3702 GN=ATHB-6 PE=1 SV=1 && PF02183:Homeobox associated leucine zipper|PF00046:Homeodomain	HALZ
CSS0046316	995.622	375.925	516.571	105.614	257.241	-1.39722	1.94e-09	2.13e-07	0.456493	0.110969	0.560076	-2.272	1.4e-13	2.52e-11	1.28927	0.000339088	0.0088841	-3.20122	3.46e-38	3.42e-35	-1.81282	2.49e-11	4.36e-09	-1.90614	1.34e-08	2.92e-07	-0.543669	0.129831	0.296135	-0.981593	0.0105191	0.0463793	Chr3	13398596	13402483	1253	- && sp|Q9FFF6|JOX2_ARATH Jasmonate-induced oxygenase 2 OS=Arabidopsis thaliana OX=3702 GN=JOX2 PE=1 SV=1 && PF14226:non-haem dioxygenase in morphine synthesis N-terminal|PF03171:2OG-Fe(II) oxygenase superfamily	2OG-FeII_Oxy
CSS0016571	613.179	690.834	595.24	632.193	1019.29	0.177732	0.443925	0.735541	-0.215813	0.207598	0.714435	0.10588	0.657958	0.837311	0.695671	0.0160581	0.12709	0.0780631	0.784855	0.895636	-0.107635	0.659764	0.854902	0.77806	0.0081156	0.0316515	0.566589	0.0212672	0.0803389	0.797949	0.000562133	0.00461505	Chr11	75215474	75223792	925	- && sp|P35135|UBC4_SOLLC Ubiquitin-conjugating enzyme E2-17 kDa OS=Solanum lycopersicum OX=4081 PE=2 SV=1 && PF00179:Ubiquitin-conjugating enzyme	UQ_con
CSS0030265	655.233	714.689	625.629	223.51	115.756	0.135492	0.538274	0.79891	-0.192483	0.472772	0.887792	-1.46653	0.000423155	0.00532121	-0.948819	0.150598	0.448012	-1.51325	0.000104808	0.00116724	-1.65701	3.32e-05	0.000993478	-2.45641	1.45e-05	0.000147108	-2.62698	9.53e-06	0.000150758	-2.41998	7.38e-05	0.000859096	Chr14	66928792	66930601	1709	- && sp|F8WKW1|UGT2_GARJA 7-deoxyloganetin glucosyltransferase OS=Gardenia jasminoides OX=114476 GN=UGT85A24 PE=1 SV=1 && PF00201:UDP-glucoronosyl and UDP-glucosyl transferase	UDPGT
CSS0041435	20.6026	84.4	67.8617	1136.74	3596.38	2.04766	8.38e-10	1.02e-07	-0.31502	0.702831	0.95439	4.08629	7.91e-14	1.51e-11	1.67069	0.207486	0.522342	5.83123	8.88e-71	3.84e-67	3.77069	6.09e-33	1.6e-29	7.50914	2e-08	4.22e-07	5.42734	4.75e-05	0.00058653	5.74958	0.000101334	0.00112586	Chr11	54265304	54266085	600	- && sp|P84527|KIWEL_ACTDE Kiwellin OS=Actinidia deliciosa OX=3627 PE=1 SV=2 && -	-
CSS0007224	140.831	167.937	185.759	149.858	153.341	0.257911	0.344051	0.655195	0.145492	0.495064	0.896097	-0.293643	0.331769	0.595658	0.0412789	0.905738	0.967555	0.119657	0.727516	0.86413	-0.144963	0.632702	0.841468	0.165693	0.618155	0.762044	-0.124011	0.651648	0.803901	-0.255367	0.343596	0.549098	Contig518	122907	128530	3053	- && sp|P51118|GLNA1_VITVI Glutamine synthetase cytosolic isozyme 1 OS=Vitis vinifera OX=29760 GN=GS1-1 PE=2 SV=1 && PF03951:Glutamine synthetase, beta-Grasp domain|PF00120:Glutamine synthetase, catalytic domain	-
CSS0034552	204.27	276.575	264.263	204.919	148.367	0.444579	0.0261604	0.144508	-0.0660006	0.753394	0.963061	-0.348779	0.129768	0.347506	-0.460056	0.0606621	0.276295	0.0388614	0.861249	0.93539	-0.413003	0.0457977	0.205589	-0.415081	0.100105	0.220569	-0.892679	0.000143551	0.00148239	-0.812303	0.00168184	0.0112333	Chr9	41582696	41595567	2889	- && sp|Q9M8Y0|SEC_ARATH Probable UDP-N-acetylglucosamine--peptide N-acetylglucosaminyltransferase SEC OS=Arabidopsis thaliana OX=3702 GN=SEC PE=1 SV=1 && PF13424:Tetratricopeptide repeat|PF00515:Tetratricopeptide repeat|PF13414:TPR repeat|PF13844:Glycosyl transferase family 41	TPR_1
CSS0011780	555.521	517.082	443.547	51.8197	112.68	-0.0996889	0.777079	0.919414	-0.222827	0.466877	0.885766	-3.07787	NA	1	1.11706	0.37926	0.687056	-3.39194	0.00200333	0.0134457	-3.29751	0.00264972	0.0293906	-2.2635	0.00031827	0.00215607	-2.19936	0.000826892	0.00626448	-1.96072	0.00215909	0.01366	Chr1	183777940	183781332	1632	- && sp|Q8LER3|XTH7_ARATH Probable xyloglucan endotransglucosylase/hydrolase protein 7 OS=Arabidopsis thaliana OX=3702 GN=XTH7 PE=2 SV=2 && PF00722:Glycosyl hydrolases family 16|PF06955:Xyloglucan endo-transglycosylase (XET) C-terminus	-
CSS0016169	141.048	167.851	166.49	152.584	193.278	0.258017	0.185317	0.478061	-0.0118946	0.947835	0.994345	-0.108788	0.61162	0.809761	0.346414	0.17796	0.485185	0.147241	0.517978	0.72537	-0.117856	0.559711	0.799521	0.500841	0.0553175	0.142357	0.210012	0.371833	0.583052	0.235538	0.337205	0.542991	Chr1	26485295	26493484	3660	- && sp|Q54JE4|ODO1_DICDI 2-oxoglutarate dehydrogenase, mitochondrial OS=Dictyostelium discoideum OX=44689 GN=ogdh PE=3 SV=1 && PF00676:Dehydrogenase E1 component|PF16078:2-oxoglutarate dehydrogenase N-terminus|PF02779:Transketolase, pyrimidine binding domain|PF16870:2-oxoglutarate dehydrogenase C-terminal	-
CSS0048766	105.916	153.63	171.257	191.874	256.743	0.545409	0.0046693	0.043368	0.156683	0.415376	0.863516	0.180787	0.392762	0.651353	0.426157	0.104325	0.369904	0.893807	2.27e-05	0.000315031	0.34057	0.105358	0.337969	1.32569	2.7e-07	4.31e-06	0.747402	0.00335088	0.0194983	0.604509	0.0171041	0.0672996	Chr4	130167166	130182142	3604	- && sp|P93028|UBE11_ARATH Ubiquitin-activating enzyme E1 1 OS=Arabidopsis thaliana OX=3702 GN=UBA1 PE=1 SV=1 && PF16191:Ubiquitin-activating enzyme E1 four-helix bundle|PF16190:Ubiquitin-activating enzyme E1 FCCH domain|PF00899:ThiF family|PF10585:Ubiquitin-activating enzyme active site	-
CSS0002896	76.6185	120.347	47.2837	223.31	383.85	0.65378	0.0323111	0.166137	-1.34735	4.18e-09	1.28e-06	2.25837	1.73e-12	2.51e-10	0.787068	0.0883656	0.338793	1.575	2.72e-05	0.00036821	0.914431	0.0035631	0.0364896	2.36354	2.08e-07	3.43e-06	1.67778	5.44e-05	0.000658699	3.03854	7.01e-13	7.05e-11	Chr14	106891909	106895403	2938	- && sp|Q708Y0|EBF2_ARATH EIN3-binding F-box protein 2 OS=Arabidopsis thaliana OX=3702 GN=EBF2 PE=1 SV=1 && -	-
CSS0031800	429.545	443.764	558.169	593.612	507.673	0.0613057	0.818218	0.937395	0.32932	0.166523	0.659717	0.105673	0.663671	0.840917	-0.219366	0.384416	0.690532	0.509925	0.0620541	0.186707	0.437337	0.058888	0.240955	0.295277	0.343634	0.525577	0.198449	0.467054	0.666514	-0.113673	0.680293	0.821494	Chr3	9784368	9785835	1468	- && sp|C0Z2L5|BZP44_ARATH bZIP transcription factor 44 OS=Arabidopsis thaliana OX=3702 GN=BZIP44 PE=1 SV=1 && PF00170:bZIP transcription factor	bZIP_1
CSS0041171	418.478	476.063	911.772	778.26	616.926	0.188913	0.573789	0.81936	0.935638	0.00786121	0.127401	-0.209446	0.614581	0.811718	-0.328402	0.356853	0.667745	0.927839	0.0202739	0.0825525	0.729441	0.0336627	0.168698	0.600563	0.107631	0.232828	0.378384	0.178961	0.366752	-0.538784	0.175091	0.355764	Contig705	503766	505124	623	- && sp|Q40410|MT2_NICPL Metallothionein-like protein type 2 OS=Nicotiana plumbaginifolia OX=4092 PE=3 SV=1 && -	-
CSS0030395	324.873	189.027	229.629	277.237	474.883	-0.775514	0.0018234	0.0217813	0.279219	0.16311	0.655377	0.289865	0.223442	0.478849	0.783785	0.0871115	0.335948	-0.196435	0.490774	0.705687	0.570571	0.0261418	0.144706	0.594181	0.185427	0.343804	1.3353	0.00308281	0.0182672	1.07275	0.0151102	0.0613592	Chr3	56489340	56493721	1806	- && sp|P93508|CALR_RICCO Calreticulin OS=Ricinus communis OX=3988 PE=2 SV=1 && PF00262:Calreticulin family	-
CSS0040945	526.163	529.973	754.077	494.99	877.475	0.0174389	0.933447	0.981494	0.508716	0.016805	0.207898	-0.589381	0.0173337	0.0907439	0.832184	0.000617522	0.0137467	-0.0529249	0.830296	0.918736	-0.0786269	0.723798	0.887565	0.783738	0.00163412	0.00863834	0.733341	0.000560348	0.00456385	0.23737	0.345364	0.5509	Chr4	104433732	104435864	1389	- && sp|O49394|C82C2_ARATH Xanthotoxin 5-hydroxylase CYP82C2 OS=Arabidopsis thaliana OX=3702 GN=CYP82C2 PE=1 SV=2 && PF00067:Cytochrome P450	p450
CSS0032305	101.851	146.934	149.497	135.395	175.46	0.537015	0.00270296	0.0291442	0.024496	0.886225	0.987031	-0.125333	0.555621	0.773808	0.379005	0.116592	0.392383	0.446639	0.0431993	0.143841	-0.0980387	0.633961	0.842188	0.832311	0.000299184	0.00204221	0.261813	0.207862	0.405341	0.251699	0.237763	0.43513	Chr8	155781018	155791819	4625	- && sp|Q9C9U5|SIS8_ARATH Probable serine/threonine-protein kinase SIS8 OS=Arabidopsis thaliana OX=3702 GN=SIS8 PE=1 SV=1 && PF00564:PB1 domain|PF07714:Protein tyrosine and serine/threonine kinase	Pkinase_Tyr
CSS0023161	765.71	1451.6	1347.55	945.916	273.667	0.930735	2.91e-06	0.000120622	-0.10671	0.72769	0.957966	-0.493315	0.138761	0.361781	-1.78325	5.81e-06	0.000380613	0.340097	0.127218	0.307189	-0.598038	0.00504624	0.0469378	-1.43909	0.000145308	0.00108845	-2.40221	3.24e-10	1.78e-08	-2.28428	5.94e-07	1.38e-05	Chr5	24795795	24797262	702	- && sp|Q9LD44|NAC56_ARATH NAC transcription factor 56 OS=Arabidopsis thaliana OX=3702 GN=NAC056 PE=2 SV=1 && PF02365:No apical meristem (NAM) protein	NAM
CSS0003128	1258.53	304.593	1140.93	125.41	425.296	-2.03982	8.08e-09	7.45e-07	1.90343	1.95e-07	3.4e-05	-3.16768	0.000200051	0.00291054	1.76087	0.00522388	0.0607585	-3.29345	5e-10	2.28e-08	-1.26116	0.137547	0.39142	-1.51789	4.66e-05	0.000408229	0.486385	0.307666	0.518741	-1.40184	0.000389883	0.00342893	Chr11	10048216	10050272	969	- && sp|P46423|GSTF_HYOMU Glutathione S-transferase OS=Hyoscyamus muticus OX=35626 PE=1 SV=1 && PF02798:Glutathione S-transferase, N-terminal domain	GST_N
CSS0030435	267.529	378.108	338.123	330.388	300.292	0.507159	0.0169867	0.10841	-0.16256	0.398592	0.854254	-0.0152665	0.942368	0.977407	-0.132847	0.593019	0.825001	0.340042	0.145459	0.335418	-0.17547	0.450344	0.724918	0.213445	0.387297	0.567423	-0.328617	0.182462	0.371635	-0.149379	0.478316	0.672675	Chr3	52938487	52946820	1822	- && sp|P43288|KSG1_ARATH Shaggy-related protein kinase alpha OS=Arabidopsis thaliana OX=3702 GN=ASK1 PE=1 SV=3 && PF00069:Protein kinase domain	Pkinase
CSS0041773	938.764	216.919	444.701	91.3065	95.466	-2.1097	2.19e-13	5.71e-11	1.03523	5.48e-08	1.18e-05	-2.26755	2.88e-16	8.55e-14	0.0686065	0.822716	0.936263	-3.33359	8.55e-22	2e-19	-1.22908	4e-06	0.000169381	-3.25452	1.69e-21	3.01e-19	-1.17761	1.7e-08	5.99e-07	-2.19849	2.09e-21	1.02e-18	Chr1	219890854	219895672	1860	- && sp|Q9LJE4|CPNB2_ARATH Chaperonin 60 subunit beta 2, chloroplastic OS=Arabidopsis thaliana OX=3702 GN=CPN60B2 PE=1 SV=1 && PF00118:TCP-1/cpn60 chaperonin family	-
CSS0035689	813.565	645.578	685.437	595.344	460.12	-0.3258	0.142595	0.413902	0.0846327	0.699912	0.954337	-0.184271	0.42839	0.6807	-0.365709	0.155318	0.454914	-0.414549	0.0811811	0.225149	-0.0977807	0.685951	0.868519	-0.775712	0.00269079	0.0130295	-0.485002	0.0684878	0.189223	-0.551455	0.0247372	0.088801	Chr2	169545130	169553908	990	- && sp|Q9SC12|IF5A_SENVE Eukaryotic translation initiation factor 5A OS=Senecio vernalis OX=93496 GN=EIFSV1 PE=2 SV=1 && PF01287:Eukaryotic elongation factor 5A hypusine, DNA-binding OB fold	-
CSS0009098	387.855	656.015	530.145	658.21	496.214	0.763774	0.00264872	0.0286925	-0.307782	0.1493	0.635974	0.330602	0.209356	0.461912	-0.400793	0.155594	0.455094	0.797035	0.00778641	0.0397285	0.0254391	0.923162	0.973114	0.399191	0.173344	0.327568	-0.398093	0.103138	0.253382	-0.0758416	0.75184	0.866591	Chr10	121959658	121962292	968	- && sp|Q9FVI1|ADF2_PETHY Actin-depolymerizing factor 2 OS=Petunia hybrida OX=4102 GN=ADF2 PE=2 SV=1 && PF00241:Cofilin/tropomyosin-type actin-binding protein	Cofilin_ADF
CSS0011124	304.789	248.39	320.394	77.0935	28.8076	-0.283861	0.170356	0.456071	0.366007	0.0403315	0.339758	-2.03719	1.09e-14	2.6e-12	-1.41571	0.00169221	0.0281764	-1.9438	3.9e-12	2.6e-10	-1.66896	1.46e-09	1.74e-07	-3.35421	2.1e-16	1.87e-14	-3.10522	8.52e-14	1.02e-11	-3.45468	2.51e-17	5.56e-15	Chr11	109108230	109117743	3142	- && sp|Q9ZVD5|AGO4_ARATH Protein argonaute 4 OS=Arabidopsis thaliana OX=3702 GN=AGO4 PE=1 SV=2 && PF02171:Piwi domain|PF16486:N-terminal domain of argonaute|PF02170:PAZ domain|PF16488:Argonaute linker 2 domain|PF08699:Argonaute linker 1 domain	Piwi
CSS0014837	3.31258	19.5902	42.047	335.846	1140.33	2.57121	9.98e-15	3.25e-12	1.10304	0.230044	0.73647	3.01876	0.00212193	0.0190575	1.77328	0.110505	0.380665	6.70164	8.92e-61	3.09e-57	4.12319	1.27e-28	2.17e-25	8.47932	4.77e-16	4.01e-14	5.87928	4.92e-16	8.8e-14	4.78151	0.0002316	0.00222689	Chr10	160084609	160090004	1335	- && sp|P35336|PGLR_ACTDE Polygalacturonase OS=Actinidia deliciosa OX=3627 PE=2 SV=1 && PF00295:Glycosyl hydrolases family 28	-
CSS0010346	1915.19	1816.25	1951.62	579.216	319.53	-0.0669931	0.764066	0.914574	0.102787	0.642427	0.94478	-1.73276	2.86e-09	2e-07	-0.855765	0.0631452	0.282812	-1.68766	1e-08	3.47e-07	-1.62861	1.86e-09	2.13e-07	-2.53779	3.09e-09	7.77e-08	-2.5067	4.17e-09	1.75e-07	-2.59293	4.25e-09	1.81e-07	Chr2	91638454	91642385	855	- && sp|Q9FMK7|BT1_ARATH BTB/POZ and TAZ domain-containing protein 1 OS=Arabidopsis thaliana OX=3702 GN=BT1 PE=1 SV=1 && PF02135:TAZ zinc finger|PF00651:BTB/POZ domain	BTB
CSS0008761	534.319	515.643	525.62	726.996	516.673	-0.044593	0.847622	0.949079	0.0265282	0.909396	0.989671	0.48768	0.0548457	0.200326	-0.486201	0.0797913	0.320404	0.478629	0.0622531	0.187046	0.515128	0.0292616	0.154171	-0.00415777	0.988492	0.993653	0.00600775	0.982383	0.990933	-0.00411682	0.988571	0.995224	Chr2	119861442	119864335	985	- && sp|A9PCL4|PRX2_POPTR Peroxiredoxin-2 OS=Populus trichocarpa OX=3694 PE=1 SV=1 && PF08534:Redoxin	-
CSS0050022	326.092	277.305	209.204	301.805	296.577	-0.22884	0.384567	0.692043	-0.407809	0.0541053	0.396493	0.546043	0.0233782	0.111847	-0.0209072	0.939882	0.980355	-0.0805903	0.782812	0.89469	0.141092	0.541683	0.788586	-0.0950164	0.768087	0.863724	0.0991281	0.704606	0.839085	0.524523	0.0482749	0.145675	Chr4	41926939	41931164	1577	- && sp|P35684|RL3_ORYSJ 60S ribosomal protein L3 OS=Oryza sativa subsp. japonica OX=39947 GN=RPL3 PE=2 SV=2 && PF00297:Ribosomal protein L3	-
CSS0009178	127.067	144.78	156.908	202.091	293.703	0.195104	0.341183	0.652691	0.115939	0.519936	0.908049	0.382828	0.0812544	0.258823	0.54594	0.0455392	0.236547	0.703986	0.0038278	0.0225518	0.501421	0.0252389	0.14147	1.2552	3.09e-06	3.75e-05	1.02757	3.82e-05	0.000486444	0.925354	0.000134535	0.00141654	Chr13	66679449	66693483	2982	- && sp|P54774|CDC48_SOYBN Cell division cycle protein 48 homolog OS=Glycine max OX=3847 GN=CDC48 PE=2 SV=1 && PF00004:ATPase family associated with various cellular activities (AAA)|PF17862:AAA+ lid domain|PF02359:Cell division protein 48 (CDC48), N-terminal domain|PF02933:Cell division protein 48 (CDC48), domain 2	AAA
CSS0015480	146.34	149.851	169.416	210.279	143.278	0.0435893	0.84418	0.948002	0.176017	0.442466	0.875176	0.329426	0.306867	0.570788	-0.550533	0.132459	0.420545	0.559869	0.0769919	0.216962	0.507828	0.129371	0.378184	0.0180253	0.942157	0.969441	-0.0603056	0.829894	0.914867	-0.221677	0.385037	0.589171	Chr2	100282867	100288989	3367	- && sp|Q2LAJ3|ARF2A_SOLLC Auxin response factor 2A OS=Solanum lycopersicum OX=4081 GN=ARF2A PE=1 SV=1 && PF02309:AUX/IAA family|PF02362:B3 DNA binding domain|PF06507:Auxin response factor	Auxin_resp
CSS0041444	69.9153	93.7544	93.7736	173.956	317.926	0.43034	0.0503043	0.219802	0.000887869	0.997173	0.999552	0.908259	0.00137357	0.0135174	0.877655	0.0314649	0.190948	1.35005	1.22e-07	3.26e-06	0.912277	0.000395734	0.00693737	2.23386	7.08e-09	1.64e-07	1.77221	8.25e-06	0.000133132	1.78189	1.71e-05	0.000249568	Chr4	168750629	168756424	3031	- && sp|P54774|CDC48_SOYBN Cell division cycle protein 48 homolog OS=Glycine max OX=3847 GN=CDC48 PE=2 SV=1 && PF02933:Cell division protein 48 (CDC48), domain 2|PF00004:ATPase family associated with various cellular activities (AAA)|PF17862:AAA+ lid domain|PF02359:Cell division protein 48 (CDC48), N-terminal domain	AAA
CSS0040491	531.849	217.184	345.11	112.15	90.3161	-1.28701	3.5e-07	1.99e-05	0.667071	5.7e-05	0.00342952	-1.60406	1.12e-12	1.69e-10	-0.307325	0.300806	0.620205	-2.21554	8.34e-14	7.35e-12	-0.934963	6.78e-05	0.00172529	-2.51498	5.03e-15	3.77e-13	-1.26186	8.04e-07	1.78e-05	-1.91268	2.23e-15	3.53e-13	Chr13	66495020	66500634	2152	- && sp|P08926|RUBA_PEA RuBisCO large subunit-binding protein subunit alpha, chloroplastic OS=Pisum sativum OX=3888 PE=1 SV=2 && PF00118:TCP-1/cpn60 chaperonin family	-
CSS0049392	366.847	250.251	408.087	243.967	386.87	-0.543263	0.0837321	0.302344	0.703838	0.0232003	0.250791	-0.724757	0.00949694	0.0591712	0.673527	0.0451726	0.235438	-0.55256	0.0544496	0.170325	-0.0204897	0.956285	0.984657	0.124685	0.650449	0.785792	0.633304	0.104576	0.255805	-0.0548525	0.833202	0.914391	Chr11	69869011	69873875	1911	- && sp|Q8L7Y9|NPC1_ARATH Non-specific phospholipase C1 OS=Arabidopsis thaliana OX=3702 GN=NPC1 PE=2 SV=1 && PF04185:Phosphoesterase family	Phosphoesterase
CSS0033413	275.009	242.009	277.261	352.597	296.848	-0.176931	0.368265	0.677803	0.195815	0.284235	0.783507	0.363261	0.0996958	0.295196	-0.242363	0.388569	0.694144	0.392678	0.0924395	0.246356	0.561696	0.00548927	0.0498322	0.155925	0.582271	0.734618	0.299193	0.246671	0.452041	0.11808	0.66313	0.810303	Contig335	108775	111909	1822	- && sp|O49169|EF1A_MANES Elongation factor 1-alpha OS=Manihot esculenta OX=3983 GN=EF1 PE=3 SV=1 && PF03143:Elongation factor Tu C-terminal domain|PF03144:Elongation factor Tu domain 2|PF00009:Elongation factor Tu GTP binding domain	GTP_EFTU
CSS0020356	87.0126	130.957	131.272	174.041	179.605	0.597818	0.00274021	0.0293911	0.00359667	0.986637	0.999138	0.423914	0.0691417	0.233088	0.051822	0.823521	0.936531	1.03517	1.93e-06	3.75e-05	0.430061	0.0493629	0.215672	1.09303	1.52e-06	2.01e-05	0.462758	0.0402554	0.128805	0.471931	0.0528909	0.155	Chr7	61306354	61315773	3558	- && sp|P29196|CAPP_SOLTU Phosphoenolpyruvate carboxylase OS=Solanum tuberosum OX=4113 GN=PPC1 PE=2 SV=2 && PF00311:Phosphoenolpyruvate carboxylase	-
CSS0023389	281.02	272.103	325.571	254.704	314.731	-0.0393504	0.838271	0.9454	0.258509	0.165614	0.658072	-0.337591	0.133051	0.352606	0.311134	0.271072	0.59215	-0.108072	0.640194	0.809771	-0.0763078	0.701971	0.877343	0.210584	0.459549	0.633306	0.217125	0.405072	0.612766	-0.0279813	0.91982	0.960579	Chr6	35675896	35680555	1880	- && sp|P19023|ATPBM_MAIZE ATP synthase subunit beta, mitochondrial OS=Zea mays OX=4577 GN=ATPB PE=2 SV=1 && PF02874:ATP synthase alpha/beta family, beta-barrel domain|PF11421:ATP synthase F1 beta subunit|PF00006:ATP synthase alpha/beta family, nucleotide-binding domain	ATP-synt_ab
CSS0009220	217.233	218.309	663.767	848.974	1124.87	0.0181636	0.943935	0.984518	1.60441	3.13e-06	0.000353089	0.371742	0.308664	0.572682	0.414141	0.372277	0.681085	2.00583	1.04e-13	9e-12	1.97687	6.95e-12	1.31e-09	2.42646	4.56e-08	8.82e-07	2.37499	3.8e-07	9.3e-06	0.780026	0.133776	0.296944	Chr13	124337032	124339755	1202	- && sp|Q6K508|GLUD1_ORYSJ Glutelin type-D 1 OS=Oryza sativa subsp. japonica OX=39947 GN=GLUD1 PE=2 SV=1 && PF00190:Cupin	-
CSS0020559	174.313	148.271	188.038	204.678	269.62	-0.221774	0.286276	0.597129	0.341633	0.0764005	0.47256	0.139928	0.576112	0.788061	0.404628	0.176509	0.483115	0.272158	0.297069	0.526452	0.483526	0.0438012	0.199567	0.680772	0.0168439	0.0566701	0.867998	0.000922219	0.00688398	0.542988	0.0423521	0.132208	Contig1040	302613	309208	3040	- && sp|Q9LVL5|WNK4_ARATH Probable serine/threonine-protein kinase WNK4 OS=Arabidopsis thaliana OX=3702 GN=WNK4 PE=1 SV=1 && PF00069:Protein kinase domain	Pkinase
CSS0016514	3443.17	282.544	1008.99	2.19728	0.998483	-3.60357	1.35e-23	1.88e-20	1.83446	2e-07	3.44e-05	-8.82624	3.37e-127	1.11e-122	-1.12904	0.108685	0.377234	-10.5867	5.41e-172	1.87e-167	-6.98816	1.31e-76	1.9e-72	-11.708	1.56e-119	5.33e-115	-8.13931	2.71e-55	3.04e-51	-9.95329	5.99e-87	9.95e-83	Chr14	44349155	44350540	998	- && sp|Q96331|HS23M_ARATH 23.6 kDa heat shock protein, mitochondrial OS=Arabidopsis thaliana OX=3702 GN=HSP23.6 PE=2 SV=1 && PF00011:Hsp20/alpha crystallin family	-
CSS0011775	54.8326	33.0414	28.6882	83.2664	782.472	-0.716581	0.0185054	0.114757	-0.206254	0.520093	0.908049	1.55665	0.000147524	0.00225992	3.23645	0.00896717	0.0868972	0.646684	0.101541	0.262842	1.35282	0.00110864	0.0152279	3.89629	0.000762229	0.00453043	4.578	9.59e-05	0.00106125	4.80151	4.05e-05	0.000517804	Chr9	5855475	5865861	2647	- && sp|Q9FGY1|BXL1_ARATH Beta-D-xylosidase 1 OS=Arabidopsis thaliana OX=3702 GN=BXL1 PE=1 SV=1 && PF14310:Fibronectin type III-like domain|PF01915:Glycosyl hydrolase family 3 C-terminal domain|PF00933:Glycosyl hydrolase family 3 N terminal domain	Glyco_hydro_3_C
CSS0028701	1976.66	451.489	1140.12	78.3205	205.348	-2.12145	0.00307495	0.0319886	1.33376	0.0817917	0.48923	-3.84561	1.22e-05	0.000287334	1.38875	0.0406386	0.221991	-4.62262	3.11e-16	4.07e-14	-2.51003	0.0210843	0.126676	-3.22168	1.27e-19	1.72e-17	-1.1362	0.0561048	0.164101	-2.45042	1.86e-09	8.65e-08	Chr6	29913019	29915964	908	- && sp|Q96542|RBS_BETPN Ribulose bisphosphate carboxylase small subunit, chloroplastic OS=Betula pendula OX=3505 GN=RBCS PE=2 SV=1 && PF00101:Ribulose bisphosphate carboxylase, small chain|PF12338:Ribulose-1,5-bisphosphate carboxylase small subunit	-
CSS0010092	1954.83	857.947	1172.91	578.6	399.63	-1.18038	0.000607354	0.00955541	0.448053	0.198122	0.701746	-1.00031	0.007316	0.0484751	-0.531957	0.247496	0.568122	-1.72193	2.92e-06	5.38e-05	-0.550165	0.210873	0.495573	-2.24595	5.33e-10	1.56e-08	-1.10392	0.0161863	0.0657725	-1.53095	3.4e-05	0.000446241	Chr7	73152206	73155421	546	- && sp|Q9XFH9|TRXF2_ARATH Thioredoxin F2, chloroplastic OS=Arabidopsis thaliana OX=3702 GN=At5g16400 PE=1 SV=1 && PF00085:Thioredoxin	-
CSS0031289	208.79	194.114	347.517	358.968	373.642	-0.101605	0.741248	0.904554	0.840621	0.00282522	0.0632621	0.0636462	0.833758	0.931851	0.064668	0.860621	0.949908	0.811137	0.014323	0.0636244	0.906899	0.00232486	0.0267579	0.881022	0.0227963	0.072031	0.950084	0.00915225	0.042812	0.122592	0.741027	0.860543	Chr8	7380071	7383157	1534	- && sp|P31237|ACCO_ACTDE 1-aminocyclopropane-1-carboxylate oxidase OS=Actinidia deliciosa OX=3627 GN=ACO PE=2 SV=1 && PF14226:non-haem dioxygenase in morphine synthesis N-terminal|PF03171:2OG-Fe(II) oxygenase superfamily	2OG-FeII_Oxy
CSS0028180	144.349	170.449	196.129	205.144	314.387	0.247111	0.194263	0.490563	0.20211	0.232588	0.739841	0.0827627	0.693951	0.859616	0.62098	0.0296501	0.184785	0.541824	0.018584	0.0773178	0.287365	0.163072	0.42962	1.17023	3.18e-05	0.000293578	0.890411	0.000677237	0.00531869	0.702114	0.0077333	0.0368352	Chr15	2345230	2358767	2548	- && sp|P09469|VATA_DAUCA V-type proton ATPase catalytic subunit A OS=Daucus carota OX=4039 PE=2 SV=1 && PF00006:ATP synthase alpha/beta family, nucleotide-binding domain|PF16886:ATPsynthase alpha/beta subunit N-term extension|PF02874:ATP synthase alpha/beta family, beta-barrel domain	ATP-synt_ab
CSS0045398	115.314	128.724	160.754	172.154	260.768	0.16595	0.425545	0.722566	0.320077	0.140326	0.621193	0.116246	0.624895	0.8167	0.605168	0.0240331	0.162939	0.612715	0.0077611	0.0396227	0.438951	0.0349843	0.173138	1.22413	1.24e-05	0.000127851	1.02415	0.000121569	0.00129068	0.717906	0.0126754	0.0537993	Chr3	8578867	8592736	2987	- && sp|Q8W4S4|VHAA3_ARATH V-type proton ATPase subunit a3 OS=Arabidopsis thaliana OX=3702 GN=VHA-a3 PE=1 SV=1 && PF01496:V-type ATPase 116kDa subunit family	-
CSS0012741	89.2208	181.242	143.693	293.758	354.707	1.03081	1.08e-08	9.73e-07	-0.335568	0.077638	0.47656	1.05158	6.29e-05	0.00113527	0.278398	0.346995	0.6594	1.75718	1.72e-11	1.03e-09	0.717251	0.00400256	0.0395585	2.03774	2.32e-16	2.06e-14	0.973621	1.91e-05	0.000269104	1.32419	1.18e-07	3.35e-06	Chr9	50284781	50290964	2068	- && sp|Q9M199|IQD13_ARATH Protein IQ-DOMAIN 13 OS=Arabidopsis thaliana OX=3702 GN=IQD13 PE=1 SV=1 && PF13178:Protein of unknown function (DUF4005)|PF00612:IQ calmodulin-binding motif	IQ
CSS0042958	341.725	155.595	251.029	223.094	218.823	-1.12847	3.32e-05	0.000908728	0.689228	0.0177274	0.215221	-0.151703	0.677753	0.849657	-0.0254348	0.960736	0.98719	-0.579283	0.0971719	0.254616	0.540552	0.119449	0.361457	-0.601887	0.196199	0.357596	0.491066	0.305033	0.515982	-0.183298	0.711264	0.841623	Chr3	33600081	33601383	1303	- && sp|O82161|PHI1_TOBAC Protein PHOSPHATE-INDUCED 1 OS=Nicotiana tabacum OX=4097 GN=PHI-1 PE=2 SV=1 && PF04674:Phosphate-induced protein 1 conserved region	-
CSS0048145	1955.89	1073.95	1325.55	475.331	2392.7	-0.862113	0.00306138	0.0319169	0.303745	0.114603	0.568324	-1.46441	1.31e-07	5.89e-06	2.33841	1.42e-09	3.62e-07	-2.01496	8.3e-09	2.92e-07	-1.1584	6e-05	0.00157598	0.33374	0.396092	0.575779	1.16518	0.000564025	0.00458771	0.873896	0.00761502	0.0364128	Chr2	28725407	28726106	532	- && sp|Q9M2Y0|PSK3_ARATH Phytosulfokines 3 OS=Arabidopsis thaliana OX=3702 GN=PSK3 PE=2 SV=2 && -	-
CSS0014436	129.585	228.216	193.11	298.445	348.969	0.822496	0.000340631	0.00608322	-0.241105	0.326988	0.811925	0.645926	0.020702	0.102784	0.230771	0.442187	0.73214	1.23571	3.21e-06	5.85e-05	0.406794	0.0778802	0.282743	1.47277	1.32e-06	1.77e-05	0.61748	0.0239151	0.0874581	0.872116	0.00683202	0.0335677	Contig1142	74298	77720	2120	- && sp|Q56Z59|PATL3_ARATH Patellin-3 OS=Arabidopsis thaliana OX=3702 GN=PATL3 PE=1 SV=2 && PF00650:CRAL/TRIO domain|PF03765:CRAL/TRIO, N-terminal domain	CRAL_TRIO_N
CSS0005345	395.543	421.38	306.396	411.729	388.418	0.0962428	0.699012	0.885678	-0.460353	0.0180486	0.217172	0.44335	0.095297	0.286725	-0.0805375	0.815033	0.932674	0.0885684	0.77226	0.889277	-0.013741	0.957497	0.984962	0.01528	0.964263	0.98125	-0.115139	0.696998	0.834249	0.361031	0.23255	0.429615	Chr5	20075789	20078563	1043	- && sp|P29766|RL8_SOLLC 60S ribosomal protein L8 OS=Solanum lycopersicum OX=4081 GN=RPL8 PE=2 SV=1 && PF00181:Ribosomal Proteins L2, RNA binding domain|PF03947:Ribosomal Proteins L2, C-terminal domain	Ribosomal_L2_C
CSS0043717	1075.56	182.855	799.623	348.908	450.791	-2.54935	5.98e-16	2.41e-13	2.12601	1.1e-09	4e-07	-1.17603	0.0036898	0.0290787	0.374107	0.580282	0.818172	-1.58806	2.08e-05	0.00029263	0.953987	0.0193453	0.119494	-1.20384	0.050741	0.13339	1.31091	0.0487156	0.14874	-0.796015	0.230299	0.427024	Chr9	74034407	74038118	963	- && sp|Q08655|ASR1_SOLLC Abscisic stress-ripening protein 1 OS=Solanum lycopersicum OX=4081 GN=ASR1 PE=2 SV=1 && PF02496:ABA/WDS induced protein	-
CSS0042658	374.085	465.621	297.5	623.716	71.9893	0.315395	0.48266	0.762711	-0.64619	0.10351	0.543303	1.08486	0.0421461	0.167436	-3.10494	0.010362	0.095858	0.761656	0.379515	0.60874	0.442888	0.599219	0.822519	-2.34453	0.0366609	0.103946	-2.69078	0.015094	0.0623823	-2.02597	0.00744052	0.0358001	Chr1	26174103	26178326	1067	- && sp|O82598|TIP13_ARATH Aquaporin TIP1-3 OS=Arabidopsis thaliana OX=3702 GN=TIP1-3 PE=1 SV=1 && PF00230:Major intrinsic protein	-
CSS0031426	435.617	238.003	306.156	246.952	350.388	-0.866817	0.00596317	0.0519689	0.36127	0.191218	0.691083	-0.291561	0.329049	0.592639	0.508559	0.172432	0.478087	-0.78681	0.0206205	0.08361	0.0723965	0.83181	0.935246	-0.270387	0.456733	0.630707	0.560189	0.132764	0.300796	0.216733	0.496833	0.68804	Chr11	63187966	63194165	1095	- && sp|Q9FVI1|ADF2_PETHY Actin-depolymerizing factor 2 OS=Petunia hybrida OX=4102 GN=ADF2 PE=2 SV=1 && PF00241:Cofilin/tropomyosin-type actin-binding protein	Cofilin_ADF
CSS0036882	554.126	457.813	496.899	272.487	221.783	-0.265828	0.450405	0.740503	0.115032	0.742416	0.961278	-0.847737	0.00101176	0.0106288	-0.293213	0.361592	0.67161	-0.987814	0.000215937	0.00215619	-0.732286	0.0690279	0.265337	-1.27463	1.91e-06	2.46e-05	-1.04778	0.0161233	0.0655481	-1.1418	4.75e-06	8.3e-05	Chr3	21673591	21684610	1591	- && - && PF05542:Protein of unknown function (DUF760)	-
CSS0047611	70.9438	78.0381	87.1225	58.0131	74.4014	0.147156	0.427139	0.723643	0.158008	0.316154	0.804723	-0.569237	0.0117043	0.0689238	0.363878	0.171702	0.477135	-0.2537	0.299125	0.528458	-0.408853	0.0732216	0.273626	0.117838	0.618781	0.762456	-0.06336	0.760205	0.874358	-0.2058	0.295543	0.499755	Chr12	137968407	137983405	7211	- && - && PF05641:Agenet domain	Agenet
CSS0025248	718.319	599.607	450.937	385.899	357.209	-0.254004	0.282896	0.593707	-0.412495	0.0324275	0.299571	-0.204911	0.512853	0.744244	-0.10937	0.824342	0.93692	-0.861866	0.0104004	0.0496827	-0.614878	0.0613174	0.246985	-0.966036	0.0260737	0.0799623	-0.747713	0.0897736	0.229769	-0.317301	0.459967	0.65706	Chr1	139846428	139851039	829	- && sp|P93206|14331_SOLLC 14-3-3 protein 1 OS=Solanum lycopersicum OX=4081 GN=TFT1 PE=3 SV=2 && PF00244:14-3-3 protein	-
CSS0038080	283.052	229.532	277.628	195.778	236.18	-0.295074	0.151851	0.428086	0.273722	0.151481	0.639659	-0.486042	0.0278882	0.126214	0.275451	0.288744	0.6095	-0.496811	0.0362138	0.126932	-0.210024	0.344297	0.638247	-0.214782	0.410278	0.588666	0.0465429	0.848181	0.924087	-0.212696	0.375659	0.580812	Chr6	35200747	35205465	1835	- && sp|Q9ZU52|ALFP3_ARATH Fructose-bisphosphate aldolase 3, chloroplastic OS=Arabidopsis thaliana OX=3702 GN=FBA3 PE=1 SV=1 && PF00274:Fructose-bisphosphate aldolase class-I	-
CSS0041000	636.872	487.005	428.608	467.408	349.727	-0.383376	0.228536	0.53442	-0.185881	0.42598	0.869954	0.142481	0.615424	0.812335	-0.415149	0.206043	0.520619	-0.417915	0.246284	0.468512	-0.040876	0.895776	0.961526	-0.824665	0.0206409	0.0665724	-0.477062	0.10264	0.252601	-0.273328	0.250632	0.450026	Chr13	97015094	97017916	913	- && sp|Q9SRX2|RL191_ARATH 60S ribosomal protein L19-1 OS=Arabidopsis thaliana OX=3702 GN=RPL19A PE=2 SV=1 && PF01280:Ribosomal protein L19e	-
CSS0004274	464.116	154.705	264.931	111.247	189.677	-1.5718	2.99e-05	0.000830995	0.770888	0.48725	0.89307	-1.23041	0.303228	0.567003	0.769333	0.249534	0.569828	-2.01749	0.000113758	0.00124682	-0.455882	0.613641	0.830965	-1.23624	0.00632217	0.0259708	0.297159	0.598839	0.766883	-0.446948	0.68906	0.827355	Chr10	15224092	15227604	2030	- && sp|O80763|NRX1_ARATH Probable nucleoredoxin 1 OS=Arabidopsis thaliana OX=3702 GN=At1g60420 PE=1 SV=1 && PF13905:Thioredoxin-like|PF03107:C1 domain	-
CSS0024973	422.625	268.597	271.011	231.23	281.791	-0.645262	0.0108564	0.0791569	0.0109151	0.965514	0.996694	-0.211643	0.362943	0.624192	0.29094	0.352874	0.664297	-0.834493	0.000347694	0.00319448	-0.198491	0.445147	0.721333	-0.536907	0.0951513	0.212762	0.0723034	0.834856	0.917852	0.0799749	0.802899	0.896685	Chr2	55296517	55303066	1798	- && sp|P50218|IDHC_TOBAC Isocitrate dehydrogenase [NADP] OS=Nicotiana tabacum OX=4097 PE=2 SV=1 && PF00180:Isocitrate/isopropylmalate dehydrogenase	-
CSS0032530	101.828	98.3391	105.579	91.7699	96.4346	-0.0396815	0.834561	0.943711	0.101572	0.544096	0.916148	-0.185073	0.440649	0.689986	0.0764544	0.784191	0.918757	-0.112299	0.65803	0.821327	-0.0811004	0.733675	0.891855	-0.0281824	0.908129	0.950063	-0.0225098	0.916284	0.959532	-0.10831	0.607127	0.77035	Chr4	6867848	6876483	5235	- && sp|P18616|NRPB1_ARATH DNA-directed RNA polymerase II subunit RPB1 OS=Arabidopsis thaliana OX=3702 GN=NRPB1 PE=1 SV=3 && PF04998:RNA polymerase Rpb1, domain 5|PF04990:RNA polymerase Rpb1, domain 7|PF00623:RNA polymerase Rpb1, domain 2|PF04997:RNA polymerase Rpb1, domain 1|PF04983:RNA polymerase Rpb1, domain 3|PF04992:RNA polymerase Rpb1, domain 6|PF05000:RNA polymerase Rpb1, domain 4	-
CSS0018705	231.52	94.677	200.391	124.225	189.739	-1.28076	1.37e-09	1.56e-07	1.07996	0.00424046	0.0830692	-0.673874	0.0992892	0.294286	0.617211	0.171548	0.476885	-0.861799	0.000283208	0.00270242	0.40938	0.108333	0.343161	-0.238431	0.575702	0.729524	1.00827	0.0235769	0.0865352	-0.0520036	0.923991	0.962694	Chr4	8111887	8118130	2837	- && sp|P35016|ENPL_CATRO Endoplasmin homolog OS=Catharanthus roseus OX=4058 GN=HSP90 PE=2 SV=1 && PF00183:Hsp90 protein|PF02518:Histidine kinase-, DNA gyrase B-, and HSP90-like ATPase	HATPase_c
CSS0010551	57.832	76.1217	76.6756	77.4024	102.775	0.405424	0.047047	0.210213	0.0103434	0.95345	0.994886	0.0310131	0.871556	0.948274	0.414935	0.0748104	0.309583	0.457144	0.0396424	0.135263	0.0441424	0.830322	0.934583	0.87842	0.000368854	0.002441	0.440302	0.0518448	0.155414	0.443757	0.0330696	0.110606	Chr6	173341760	173359370	6362	- && sp|Q6WWW4|UPL3_ARATH E3 ubiquitin-protein ligase UPL3 OS=Arabidopsis thaliana OX=3702 GN=UPL3 PE=1 SV=1 && PF00632:HECT-domain (ubiquitin-transferase)	HECT
CSS0000185	148.245	145.661	133.14	97.0291	144.319	-0.0175621	0.925929	0.978539	-0.130806	0.475481	0.888565	-0.438336	0.146314	0.37365	0.580202	0.141177	0.433775	-0.577143	0.059422	0.181226	-0.568477	0.0549936	0.231031	0.00654641	0.984094	0.991455	-0.0106266	0.973598	0.987732	0.13752	0.673225	0.81652	Chr14	78714547	78722137	2800	- && sp|Q9M0G0|GAGT3_ARATH Glutathione hydrolase 3 OS=Arabidopsis thaliana OX=3702 GN=GGT3 PE=2 SV=1 && PF01019:Gamma-glutamyltranspeptidase	-
CSS0028003	640.377	686.477	595.234	555.554	692.966	0.103108	0.741772	0.904878	-0.206503	0.224989	0.732088	-0.0815393	0.710487	0.869131	0.324458	0.219471	0.536854	-0.178034	0.611138	0.791447	-0.286356	0.182142	0.456118	0.156151	0.676836	0.803135	0.0204127	0.927323	0.96487	0.241788	0.285686	0.488834	Chr15	21626767	21628759	662	- && - && PF09072:Translation machinery associated TMA7	-
CSS0040029	260.02	136.093	186.031	132.762	197.261	-0.928015	0.00144442	0.0182329	0.448881	0.074978	0.468558	-0.466957	0.0664834	0.22705	0.577067	0.214715	0.531003	-0.935802	0.00203114	0.0136006	-0.016521	0.958224	0.985219	-0.351106	0.435398	0.611839	0.541773	0.25371	0.460503	0.109555	0.802845	0.896673	Chr12	115849233	115856439	1932	- && sp|P49043|VPE_CITSI Vacuolar-processing enzyme OS=Citrus sinensis OX=2711 PE=2 SV=1 && PF01650:Peptidase C13 family	-
CSS0011817	1332.26	1534.25	1083.95	557.604	173.33	0.211555	0.400795	0.704998	-0.503441	0.0417389	0.346295	-0.938573	0.00760989	0.0499212	-1.68391	0.00131418	0.0234409	-1.22174	0.000553775	0.00471035	-1.44059	6.23e-05	0.00162031	-2.89894	1.38e-10	4.54e-09	-3.14717	2.14e-11	1.56e-09	-2.62358	1.56e-08	5.75e-07	Chr7	74712545	74715168	666	- && sp|Q9M8S0|MBS1_ARATH Protein METHYLENE BLUE SENSITIVITY 1 OS=Arabidopsis thaliana OX=3702 GN=MBS1 PE=2 SV=1 && -	-
CSS0018347	109.774	387.794	122.237	1416.74	92.1246	1.82527	1.78e-06	7.97e-05	-1.66529	1.4e-05	0.00112868	3.55127	3.97e-15	1.01e-12	-3.93178	2.22e-10	7.28e-08	3.7204	9.9e-17	1.38e-14	1.89048	0.000217163	0.0043615	-0.210749	0.678781	0.804304	-2.06663	0.00044004	0.00377227	-0.385499	0.465147	0.661657	Chr9	71038986	71045420	1376	- && sp|Q8L9J7|SWET1_ARATH Bidirectional sugar transporter SWEET1 OS=Arabidopsis thaliana OX=3702 GN=SWEET1 PE=1 SV=1 && PF03083:Sugar efflux transporter for intercellular exchange	-
CSS0021836	92.1653	94.2629	116.921	77.8332	92.6776	0.0429891	0.873604	0.959479	0.308995	0.245034	0.751036	-0.568986	0.061798	0.216908	0.254573	0.451045	0.737635	-0.205533	0.504095	0.715142	-0.257864	0.46193	0.733671	0.0570359	0.807591	0.888734	-0.0225231	0.94289	0.972219	-0.314255	0.146574	0.315543	Chr11	20677304	20747468	4574	- && sp|Q8GUQ8|XDH1_ARATH Xanthine dehydrogenase 1 OS=Arabidopsis thaliana OX=3702 GN=XDH1 PE=1 SV=1 && PF00941:FAD binding domain in molybdopterin dehydrogenase|PF01799:[2Fe-2S] binding domain|PF00111:2Fe-2S iron-sulfur cluster binding domain|PF03450:CO dehydrogenase flavoprotein C-terminal domain|PF02738:Molybdopterin-binding domain of aldehyde dehydrogenase|PF01315:Aldehyde oxidase and xanthin…	Fer2
CSS0009833	5.44827	56.8883	17.6142	482.786	810.496	3.38997	2.17e-21	2.22e-18	-1.69105	6.99e-05	0.00400398	4.79695	1.38e-32	2.17e-29	0.752292	0.00614071	0.0679126	6.50333	2.96e-98	5.13e-94	3.10767	5.06e-24	5.86e-21	7.26018	8.31e-95	1.42e-90	3.83928	8.66e-28	8.32e-25	5.54214	1.38e-33	2.41e-30	Chr10	165030693	165035462	1662	- && sp|Q56WH1|TBA3_ARATH Tubulin alpha-3 chain OS=Arabidopsis thaliana OX=3702 GN=TUBA3 PE=1 SV=2 && PF00091:Tubulin/FtsZ family, GTPase domain|PF03953:Tubulin C-terminal domain	Tubulin
CSS0013512	1539.18	687.107	1028.96	674.567	636.072	-1.15723	0.000334693	0.00601084	0.57928	0.101405	0.538405	-0.591841	0.0845207	0.264881	-0.0808141	0.794489	0.922889	-1.15991	0.000131394	0.00141263	-0.0105028	0.975725	0.992391	-1.23243	7.02e-05	0.000581906	-0.113614	0.756616	0.872398	-0.669478	0.0607781	0.171006	Chr2	200064940	200069738	661	- && sp|Q9C9W0|AB17I_ARATH ABC transporter I family member 17 OS=Arabidopsis thaliana OX=3702 GN=ABCI17 PE=2 SV=1 && PF00005:ABC transporter	ABC_tran
CSS0005054	57.6983	70.2664	70.3816	101.178	156.548	0.293154	0.134972	0.402531	0.00212177	0.990613	0.999138	0.540321	0.0254795	0.118599	0.634577	0.0277795	0.177843	0.845723	0.000815141	0.00646936	0.545432	0.0277129	0.149886	1.48767	1.36e-09	3.65e-08	1.16181	5.55e-07	1.29e-05	1.1744	9.93e-08	2.89e-06	Chr9	14805365	14811961	5142	- && sp|Q94KE2|TIC_ARATH Protein TIME FOR COFFEE OS=Arabidopsis thaliana OX=3702 GN=TIC PE=1 SV=2 && -	-
CSS0029052	132.106	129.501	123.836	209.657	154.175	-0.0218123	0.916368	0.975895	-0.0651213	0.727701	0.957966	0.776574	0.00103325	0.0107995	-0.439069	0.117738	0.394215	0.699655	0.00577774	0.0312775	0.714705	0.00223424	0.0259163	0.267729	0.314267	0.495021	0.255761	0.287377	0.497303	0.336787	0.159528	0.334308	Chr12	10166219	10176339	2867	- && sp|Q7XTT4|NUCL2_ORYSJ Nucleolin 2 OS=Oryza sativa subsp. japonica OX=39947 GN=Os04g0620700 PE=2 SV=2 && PF00076:RNA recognition motif. (a.k.a. RRM, RBD, or RNP domain)	RRM_1
CSS0024044	639.765	625.528	556.391	521.995	513.73	-0.0288762	0.923506	0.977744	-0.170252	0.422473	0.867346	-0.0739802	0.769946	0.901258	-0.0188753	0.953018	0.985109	-0.263839	0.433457	0.657585	-0.241279	0.35695	0.649328	-0.276209	0.454289	0.62882	-0.282018	0.342899	0.554689	-0.09459	0.738034	0.858472	Chr5	158424880	158425581	702	- && sp|Q9FNC9|TOM92_ARATH Mitochondrial import receptor subunit TOM9-2 OS=Arabidopsis thaliana OX=3702 GN=TOM9-2 PE=1 SV=3 && PF04281:Mitochondrial import receptor subunit Tom22	-
CSS0044438	45.7472	89.0611	70.6628	144.276	135.146	0.971187	4.51e-06	0.000175643	-0.333823	0.079568	0.482252	1.04688	1.2e-07	5.45e-06	-0.0883183	0.715064	0.888585	1.69533	1.7e-14	1.7e-12	0.716034	0.00120067	0.0161247	1.61242	6.46e-11	2.28e-09	0.608774	0.0117799	0.0517358	0.956397	7.41e-06	0.000122249	Contig1143	595988	623971	4875	- && sp|Q0J7U6|TPR2_ORYSJ Protein TOPLESS-RELATED PROTEIN 2 OS=Oryza sativa subsp. japonica OX=39947 GN=TPR2 PE=1 SV=1 && -	-
CSS0001342	459.177	329.243	291.717	139.167	112.535	-0.473842	0.0401524	0.191044	-0.17555	0.36645	0.835043	-1.04932	0.000276088	0.00378168	-0.303159	0.531694	0.791323	-1.68963	5.82e-08	1.69e-06	-1.22279	3e-05	0.000915659	-1.98697	7.63e-06	8.36e-05	-1.54759	0.000518379	0.00428325	-1.35631	0.00229636	0.0143507	Chr1	187473320	187485996	1705	- && sp|Q50228|FMDA_METME Formamidase OS=Methylophilus methylotrophus OX=17 GN=fmdA PE=1 SV=1 && PF03069:Acetamidase/Formamidase family	FmdA_AmdA
CSS0021475	194.958	181.664	209.354	164.912	184.06	-0.0927535	0.720855	0.896645	0.2026	0.419269	0.86579	-0.325496	0.216517	0.470585	0.162078	0.588521	0.822319	-0.204541	0.454461	0.675269	-0.120788	0.702681	0.877722	-0.0357705	0.880787	0.933728	0.0200631	0.948039	0.975131	-0.163898	0.431757	0.6319	Chr12	100451358	100464820	2131	- && sp|Q94C48|WDL5_ARATH Protein WVD2-like 5 OS=Arabidopsis thaliana OX=3702 GN=WDL5 PE=1 SV=1 && PF06886:Targeting protein for Xklp2 (TPX2) domain	-
CSS0037113	333.182	151.344	296.146	149.617	224.948	-1.13239	1.23e-05	0.000394006	0.966899	2.54e-06	0.000296096	-0.967857	0.000587836	0.00689788	0.592934	0.111334	0.382294	-1.12476	0.000456568	0.00400657	0.00100733	0.997384	0.998936	-0.522168	0.121019	0.253768	0.575063	0.0774819	0.206945	-0.374875	0.196477	0.384968	Chr14	45537347	45543441	2242	- && sp|Q05085|PTR7_ARATH Protein NRT1/ PTR FAMILY 6.3 OS=Arabidopsis thaliana OX=3702 GN=NPF6.3 PE=1 SV=1 && PF00854:POT family	-
CSS0020670	191.749	253.105	215.997	277.614	298.451	0.408061	0.114691	0.364644	-0.230553	0.328828	0.812602	0.380173	0.0939621	0.284029	0.109177	0.683355	0.873115	0.568262	0.0273787	0.103406	0.151921	0.579114	0.81053	0.683445	0.0123589	0.04434	0.239302	0.418836	0.624925	0.488287	0.0334705	0.111661	Chr3	132318693	132329073	1689	- && sp|A2XN40|PP2A2_ORYSI Serine/threonine-protein phosphatase PP2A-2 catalytic subunit OS=Oryza sativa subsp. indica OX=39946 GN=PP2A2 PE=2 SV=2 && PF00149:Calcineurin-like phosphoesterase	Metallophos
CSS0038328	630.061	625.796	424.293	459.951	428.243	-0.00704177	0.982753	0.995773	-0.561915	0.00828988	0.132224	0.134446	0.689788	0.85706	-0.100924	0.802784	0.927344	-0.426136	0.297227	0.526651	-0.424268	0.217156	0.503233	-0.517908	0.191932	0.35212	-0.545711	0.0725747	0.197159	0.0333768	0.907867	0.953731	Chr6	44919768	44921658	672	- && sp|P46290|RL31_NICGU 60S ribosomal protein L31 OS=Nicotiana glutinosa OX=35889 GN=RPL31 PE=2 SV=1 && PF01198:Ribosomal protein L31e	Ribosomal_L31e
CSS0004941	225.24	393.931	288.212	47.7156	17.4394	0.812212	0.00437596	0.0413941	-0.450992	0.156246	0.64585	-2.57606	1.55e-10	1.41e-08	-1.44913	0.0214451	0.151777	-2.2075	4.48e-09	1.66e-07	-3.02641	6.21e-14	1.93e-11	-3.64917	2.6e-11	9.88e-10	-4.49366	1.51e-14	2.14e-12	-4.02992	8.72e-12	7.32e-10	Chr2	146122646	146127689	2401	- && sp|Q43784|SSG1_MANES Granule-bound starch synthase 1, chloroplastic/amyloplastic OS=Manihot esculenta OX=3983 GN=WAXY PE=2 SV=1 && PF00534:Glycosyl transferases group 1|PF08323:Starch synthase catalytic domain	Glycos_transf_1
CSS0014299	167.319	137.756	181.356	226.01	277.685	-0.273695	0.268078	0.578232	0.395095	0.0761024	0.471828	0.336209	0.206143	0.458209	0.301862	0.471914	0.75364	0.467869	0.104391	0.267736	0.733963	0.0103988	0.0786593	0.778539	0.0489158	0.129602	1.0177	0.0122545	0.0534009	0.63919	0.100259	0.243182	Chr9	67925292	67929873	1640	- && sp|O49286|SKP2B_ARATH F-box protein SKP2B OS=Arabidopsis thaliana OX=3702 GN=SKP2B PE=1 SV=1 && -	-
CSS0018362	204.455	278.261	264.866	270.203	471.319	0.449647	0.0647354	0.256589	-0.0709892	0.725797	0.957863	0.0454985	0.837727	0.93381	0.808113	0.00164159	0.027557	0.433113	0.104626	0.268082	-0.0227599	0.919222	0.971771	1.2488	1.79e-05	0.000177526	0.767366	0.00164142	0.0110789	0.851033	0.000470947	0.00400094	Chr11	108893343	108894827	1485	- && sp|Q9LES2|UBA2A_ARATH UBP1-associated protein 2A OS=Arabidopsis thaliana OX=3702 GN=UBA2A PE=1 SV=1 && PF00076:RNA recognition motif. (a.k.a. RRM, RBD, or RNP domain)	RRM_1
CSS0026887	389.94	374.634	351.106	235.393	218.88	-0.0507771	0.812487	0.934922	-0.0949692	0.621127	0.93846	-0.557823	0.0146658	0.0808703	-0.100258	0.705861	0.883608	-0.69376	0.00569123	0.0309301	-0.650559	0.00504992	0.0469482	-0.78806	0.0026885	0.0130222	-0.771808	0.00136386	0.00950717	-0.659229	0.00380092	0.0212464	Chr4	2993821	3002062	1377	- && sp|Q6K9A2|CCR1_ORYSJ Cinnamoyl-CoA reductase 1 OS=Oryza sativa subsp. japonica OX=39947 GN=CCR1 PE=1 SV=1 && PF01370:NAD dependent epimerase/dehydratase family	Epimerase
CSS0030330	581.062	322.63	532.161	79.655	21.0868	-0.840923	7.21e-06	0.000258166	0.720143	0.0210715	0.238414	-2.72192	7.87e-08	3.75e-06	-1.91717	0.0109153	0.099247	-2.83512	5.1e-10	2.32e-08	-1.99995	1.35e-05	0.000471332	-4.74113	2.94e-14	1.94e-12	-3.93583	1.45e-09	6.9e-08	-4.63397	2.14e-11	1.61e-09	Chr1	182878069	182888057	2279	- && sp|Q9T074|PCKA1_ARATH Phosphoenolpyruvate carboxykinase (ATP) 1 OS=Arabidopsis thaliana OX=3702 GN=PCK1 PE=1 SV=1 && PF01293:Phosphoenolpyruvate carboxykinase	-
CSS0008319	210.15	242.873	300.576	303.959	382.124	0.21967	0.287265	0.598288	0.306429	0.108702	0.554995	0.034155	0.895116	0.958063	0.337438	0.265492	0.586643	0.572809	0.0336906	0.120203	0.342609	0.195497	0.474894	0.913122	0.00051632	0.00325868	0.65851	0.0104996	0.0475445	0.367972	0.128791	0.289066	Chr15	39142827	39155754	1743	- && sp|A7S4N4|SERIC_NEMVE Probable serine incorporator OS=Nematostella vectensis OX=45351 GN=serinc PE=3 SV=1 && PF03348:Serine incorporator (Serinc)	TMS_TDE
CSS0018227	277.072	177.476	252.41	97.535	151.664	-0.634827	0.014044	0.0950531	0.506982	0.0469448	0.368001	-1.3529	2.64e-05	0.000552514	0.639476	0.117958	0.394679	-1.47101	5.71e-06	9.62e-05	-0.844464	0.0177507	0.112782	-0.824077	0.0102571	0.0382479	-0.223906	0.53757	0.722311	-0.715765	0.0253782	0.0906218	Chr1	118908868	118910932	2065	- && sp|Q9SRQ1|C89A9_ARATH Cytochrome P450 89A9 OS=Arabidopsis thaliana OX=3702 GN=CYP89A9 PE=2 SV=1 && PF00067:Cytochrome P450	p450
CSS0043913	232.411	215.508	300.051	263.51	370.965	-0.0995075	0.643608	0.857297	0.477375	0.0374601	0.326777	-0.170645	0.515508	0.745996	0.49969	0.0921431	0.346375	0.219203	0.377885	0.607166	0.309342	0.203814	0.48584	0.722602	0.0106943	0.0395579	0.788639	0.00439209	0.0242723	0.324634	0.275693	0.478419	Chr4	101665736	101667860	1931	- && sp|Q8VZ80|PLT5_ARATH Polyol transporter 5 OS=Arabidopsis thaliana OX=3702 GN=PLT5 PE=1 SV=2 && PF00083:Sugar (and other) transporter	Sugar_tr
CSS0003949	312.189	507.494	493.278	377.267	762.463	0.704321	0.0197052	0.119561	-0.0412579	0.849265	0.984169	-0.367463	0.196944	0.446759	1.01934	0.00184443	0.0298081	0.30417	0.392604	0.62025	-0.406327	0.110874	0.347311	1.32924	0.000452145	0.00290585	0.591676	0.0282128	0.0990202	0.646189	0.0354274	0.116358	Chr8	158770359	158772832	1060	- && sp|Q96262|PCAP1_ARATH Plasma membrane-associated cation-binding protein 1 OS=Arabidopsis thaliana OX=3702 GN=PCAP1 PE=1 SV=1 && PF05558:DREPP plasma membrane polypeptide	-
CSS0002503	1013.92	864.627	607.691	495.184	316.215	-0.225314	0.500709	0.773963	-0.511206	0.067538	0.443286	-0.275459	0.506982	0.739235	-0.646752	0.241585	0.561419	-1.00308	0.0247959	0.0959973	-0.784103	0.0776566	0.282379	-1.64165	0.00036579	0.00242544	-1.45346	0.00186859	0.012298	-0.921778	0.0321888	0.108271	Chr10	118615832	118616894	604	- && sp|P46297|RS23_FRAAN 40S ribosomal protein S23 OS=Fragaria ananassa OX=3747 GN=RPS23 PE=2 SV=1 && PF00164:Ribosomal protein S12/S23	Ribosomal_S12
CSS0012032	218.114	136.591	203.975	168.775	201.057	-0.668678	0.00128318	0.0166636	0.578044	0.00436073	0.0844641	-0.255818	0.286977	0.549906	0.257185	0.361804	0.671768	-0.337051	0.172438	0.374372	0.324319	0.123904	0.368694	-0.0734345	0.79735	0.882964	0.561264	0.026313	0.0940114	-0.00236713	0.993285	0.997267	Chr1	125524280	125546998	1844	- && sp|Q07346|DCE_PETHY Glutamate decarboxylase OS=Petunia hybrida OX=4102 GN=GAD PE=1 SV=1 && PF00282:Pyridoxal-dependent decarboxylase conserved domain	-
CSS0023687	175.951	190.939	181.902	155.032	202.477	0.126697	0.490891	0.767911	-0.0708878	0.679751	0.950578	-0.212726	0.297763	0.561381	0.390481	0.131384	0.418814	-0.146189	0.500625	0.712945	-0.281328	0.178153	0.450852	0.251136	0.316809	0.497616	0.0906849	0.707126	0.84085	0.176976	0.443023	0.641481	Chr14	42763002	42776893	2487	- && sp|O65202|ACOX1_ARATH Peroxisomal acyl-coenzyme A oxidase 1 OS=Arabidopsis thaliana OX=3702 GN=ACX1 PE=1 SV=1 && PF14749:Acyl-coenzyme A oxidase N-terminal|PF01756:Acyl-CoA oxidase|PF02770:Acyl-CoA dehydrogenase, middle domain	-
CSS0039199	110.941	489.582	380.14	219.107	106.591	2.15404	1.06e-17	5.85e-15	-0.365557	0.0858917	0.499751	-0.778513	0.00485728	0.0357599	-1.03285	0.00209576	0.0324558	1.02278	0.000809708	0.00643657	-1.1411	1.83e-06	8.86e-05	-0.00698847	0.98407	0.991455	-2.19589	4.1e-14	5.25e-12	-1.81461	2.03e-08	7.24e-07	Chr6	78437222	78448297	2154	- && sp|A0A0G3VTN5|LHY_PETHY Protein LATE ELONGATED HYPOCOTYL OS=Petunia hybrida OX=4102 GN=LHY PE=2 SV=1 && PF00249:Myb-like DNA-binding domain	Myb_DNA-binding
CSS0014870	117.433	187.59	198.463	332.03	427.465	0.688302	0.00220238	0.0251159	0.0807347	0.683933	0.950916	0.760344	0.0496679	0.187631	0.373139	0.419546	0.715886	1.54273	8.94e-05	0.00102191	0.842505	0.0270391	0.147565	1.91632	2.19e-08	4.58e-07	1.19317	0.00018422	0.00182445	1.12673	0.000674575	0.00534146	Chr2	16603294	16607948	1938	- && sp|Q9LI61|AVT6A_ARATH Amino acid transporter AVT6A OS=Arabidopsis thaliana OX=3702 GN=AVT6A PE=2 SV=1 && PF01490:Transmembrane amino acid transporter protein	Aa_trans
CSS0026975	2875.51	222.935	683.222	18.0391	3.9864	-3.68885	7.73e-18	4.43e-15	1.61394	3.44e-10	1.41e-07	-5.22523	5.59e-104	9.22e-100	-2.17287	1.19e-09	3.13e-07	-7.29335	4.16e-59	1.31e-55	-3.60943	1.03e-32	2.49e-29	-9.45793	1.78e-79	2.02e-75	-5.80534	5.16e-60	8.67e-56	-7.40112	2.61e-155	8.65e-151	Chr14	10078345	10079197	853	- && sp|P05477|HSP21_SOYBN 17.9 kDa class II heat shock protein OS=Glycine max OX=3847 GN=HSP17.9-D PE=3 SV=1 && PF00011:Hsp20/alpha crystallin family	-
CSS0018266	100.092	116.247	126.392	108.38	119.507	0.224163	0.220041	0.523343	0.120266	0.515268	0.906066	-0.204892	0.401012	0.657631	0.146001	0.606053	0.833188	0.149919	0.538022	0.73994	-0.0816561	0.725953	0.888452	0.303569	0.223765	0.39208	0.0459732	0.844341	0.922295	-0.0602767	0.806151	0.898841	Chr8	160152852	160167338	4612	- && sp|Q9C9U5|SIS8_ARATH Probable serine/threonine-protein kinase SIS8 OS=Arabidopsis thaliana OX=3702 GN=SIS8 PE=1 SV=1 && PF07714:Protein tyrosine and serine/threonine kinase|PF00564:PB1 domain	Pkinase_Tyr
CSS0007399	32.3491	37.0272	39.1495	37.079	44.8643	0.205851	0.331237	0.643302	0.079562	0.640364	0.944041	-0.061129	0.804612	0.917641	0.279958	0.361667	0.671663	0.234942	0.389554	0.617546	0.0211359	0.931718	0.975433	0.523368	0.0660234	0.162425	0.283508	0.260075	0.467256	0.219591	0.371545	0.577247	Chr9	95472101	95489794	11329	- && sp|Q8GY23|UPL1_ARATH E3 ubiquitin-protein ligase UPL1 OS=Arabidopsis thaliana OX=3702 GN=UPL1 PE=1 SV=3 && PF00632:HECT-domain (ubiquitin-transferase)|PF06025:Domain of Unknown Function (DUF913)|PF14377:Ubiquitin binding region|PF00627:UBA/TS-N domain|PF06012:Domain of Unknown Function (DUF908)	HECT
CSS0010396	402.29	133.302	530.723	186.379	117.343	-1.59355	0.0703972	0.271161	1.99347	0.0255383	0.265192	-1.49599	0.00381667	0.0297868	-0.661397	0.122394	0.402475	-1.08409	0.0320207	0.11593	0.499612	0.192207	0.470483	-1.7449	0.00362989	0.0165913	-0.186114	0.716249	0.846916	-2.16965	0.000659149	0.00524749	Chr13	104606056	104614605	1673	- && sp|Q9SLG3|ZIP3_ARATH Zinc transporter 3 OS=Arabidopsis thaliana OX=3702 GN=ZIP3 PE=2 SV=1 && PF02535:ZIP Zinc transporter	-
CSS0019642	262.783	221.114	224.61	194.966	189.54	-0.243576	0.360072	0.670294	0.0211795	0.924794	0.99109	-0.186384	0.457407	0.70245	-0.0362566	0.898939	0.965001	-0.398723	0.174968	0.377702	-0.16246	0.541597	0.788568	-0.427497	0.162864	0.31318	-0.218969	0.429492	0.634169	-0.223261	0.371272	0.576984	Chr5	4158120	4165361	1814	- && - && -	-
CSS0033306	133.714	156.75	141.058	137.753	120.913	0.237957	0.23096	0.536885	-0.153006	0.443173	0.87576	-0.0165956	0.941953	0.977195	-0.182802	0.577283	0.816847	0.0794429	0.727801	0.86417	-0.166867	0.435864	0.714782	-0.0987694	0.757074	0.856427	-0.371438	0.239613	0.4435	-0.203054	0.528091	0.713742	Chr9	84765816	84772628	2815	- && sp|Q43125|CRY1_ARATH Cryptochrome-1 OS=Arabidopsis thaliana OX=3702 GN=CRY1 PE=1 SV=2 && PF03441:FAD binding domain of DNA photolyase|PF12546:Blue/Ultraviolet sensing protein C terminal|PF00875:DNA photolyase	-
CSS0043818	363.475	398.313	292.989	379.779	414.144	0.137707	0.58359	0.825121	-0.444236	0.0203369	0.233654	0.392493	0.0575063	0.206748	0.130019	0.591603	0.824037	0.0954721	0.727342	0.86413	-0.0494267	0.82771	0.933203	0.231719	0.426493	0.603496	0.0591493	0.806454	0.900486	0.520069	0.012484	0.0531854	Chr8	94400539	94404610	730	- && sp|P49690|RL23_ARATH 60S ribosomal protein L23 OS=Arabidopsis thaliana OX=3702 GN=RPL23A PE=2 SV=3 && PF00238:Ribosomal protein L14p/L23e	-
CSS0022272	99.5441	160.416	141.279	150.041	182.514	0.69758	0.00013273	0.00282615	-0.184027	0.262872	0.765914	0.105076	0.58863	0.795969	0.288718	0.245807	0.566473	0.629509	0.00318326	0.0194496	-0.0767273	0.703621	0.878115	0.923304	0.000185947	0.00135503	0.191807	0.415598	0.621641	0.391083	0.0786928	0.205074	Chr5	186092933	186102285	3076	- && sp|Q94AH6|CUL1_ARATH Cullin-1 OS=Arabidopsis thaliana OX=3702 GN=CUL1 PE=1 SV=1 && PF10557:Cullin protein neddylation domain|PF00888:Cullin family	Cullin
CSS0043071	253.008	280.853	228.383	330.224	366.373	0.152174	0.65958	0.866182	-0.299405	0.107904	0.55277	0.548811	0.0482707	0.184052	0.153775	0.626721	0.844781	0.409336	0.305509	0.535092	0.252052	0.370433	0.661965	0.572729	0.153936	0.30144	0.386757	0.0892312	0.228782	0.702513	0.00105064	0.00767415	Chr11	6815926	6819027	1254	- && sp|Q9LUQ6|RL192_ARATH 60S ribosomal protein L19-2 OS=Arabidopsis thaliana OX=3702 GN=RPL19B PE=2 SV=1 && PF01280:Ribosomal protein L19e	-
CSS0032737	327.945	370.17	490.476	516.381	710.748	0.179382	0.471749	0.755457	0.40593	0.0478335	0.37226	0.0936313	0.775482	0.904163	0.468157	0.184269	0.4943	0.689244	0.0508469	0.162177	0.502059	0.115016	0.354123	1.15933	8.89e-05	0.00071233	0.947272	1.1e-05	0.000170926	0.554632	0.0232849	0.0849221	Chr2	83931629	83936067	1071	- && sp|Q8LR34|ISU1_ORYSJ Iron-sulfur cluster assembly protein 1 OS=Oryza sativa subsp. japonica OX=39947 GN=ISU1 PE=2 SV=1 && PF01592:NifU-like N terminal domain	-
CSS0039457	106.51	137.095	145.499	182.584	413.047	0.372799	0.0530581	0.227201	0.0857847	0.671519	0.949581	0.345515	0.254869	0.51566	1.18506	0.00241472	0.0357241	0.816017	0.00641994	0.0341034	0.434282	0.132159	0.382137	2.00458	2.19e-09	5.64e-08	1.59883	1.24e-06	2.58e-05	1.52623	9.33e-06	0.000149669	Chr2	154564900	154567706	2538	- && sp|Q9FYQ8|TMN11_ARATH Transmembrane 9 superfamily member 11 OS=Arabidopsis thaliana OX=3702 GN=TMN11 PE=2 SV=1 && PF02990:Endomembrane protein 70	-
CSS0047342	562.516	335.687	254.508	226.124	384.182	-0.738629	0.0796353	0.293392	-0.402997	0.316279	0.804828	-0.150716	0.701229	0.864002	0.766417	0.0990016	0.359924	-1.28158	0.00213923	0.0141792	-0.551894	0.275854	0.569729	-0.506067	0.172795	0.326803	0.19258	0.702682	0.838008	0.616968	0.0583182	0.166097	Chr11	3708633	3711919	1048	- && sp|P51823|ARF2_ORYSJ ADP-ribosylation factor 2 OS=Oryza sativa subsp. japonica OX=39947 GN=ARF PE=2 SV=2 && PF00025:ADP-ribosylation factor family	Arf
CSS0004569	247.847	192.709	298.924	152.318	167.717	-0.353233	0.0930878	0.322875	0.632076	0.00120499	0.0347513	-0.955289	2.84e-05	0.0005867	0.143852	0.603892	0.831969	-0.665743	0.00606452	0.0325854	-0.321168	0.202385	0.483709	-0.514778	0.0369566	0.104662	-0.196748	0.445558	0.648532	-0.812585	0.000220956	0.00214901	Chr4	17632873	17640123	1971	- && sp|Q8GZD4|NAT3_ARATH Nucleobase-ascorbate transporter 3 OS=Arabidopsis thaliana OX=3702 GN=NAT3 PE=2 SV=2 && PF00860:Permease family	-
CSS0038234	149.095	231.598	191.367	266.85	332.977	0.64181	0.00558425	0.0493109	-0.276118	0.171793	0.668483	0.497397	0.07128	0.237698	0.323029	0.335776	0.651061	0.873049	0.0032591	0.0198394	0.224107	0.411238	0.696572	1.20473	9.91e-05	0.000780838	0.528692	0.0616456	0.175637	0.819716	0.00395769	0.0219234	Chr5	4079004	4090924	1686	- && sp|Q42908|PMGI_MESCR 2,3-bisphosphoglycerate-independent phosphoglycerate mutase OS=Mesembryanthemum crystallinum OX=3544 GN=PGM1 PE=2 SV=1 && PF06415:BPG-independent PGAM N-terminus (iPGM_N)|PF01676:Metalloenzyme superfamily	-
CSS0018018	242.183	159.204	155.099	103.255	92.0228	-0.599313	0.0304896	0.159481	-0.0395395	0.863164	0.98536	-0.567683	0.0626787	0.218904	-0.163557	0.651756	0.857262	-1.19736	0.000451115	0.0039692	-0.605288	0.0753072	0.27771	-1.35281	8.89e-06	9.55e-05	-0.789505	0.00933809	0.0434979	-0.731904	0.0013849	0.00960547	Chr11	63222131	63228026	3000	- && sp|Q8L773|THO4A_ARATH THO complex subunit 4A OS=Arabidopsis thaliana OX=3702 GN=ALY1 PE=1 SV=1 && PF00076:RNA recognition motif. (a.k.a. RRM, RBD, or RNP domain)|PF13865:C-terminal duplication domain of Friend of PRMT1	RRM_1
CSS0004403	109.255	91.6071	149.271	169.311	662.654	-0.244909	0.283975	0.594856	0.704252	0.00421194	0.0827617	0.197867	0.437528	0.687383	1.97296	1.27e-05	0.000708589	0.669031	0.00384018	0.0226094	0.905277	8.03e-05	0.00198693	2.64768	1.79e-09	4.7e-08	2.85875	2.53e-10	1.42e-08	2.16945	2.87e-06	5.33e-05	Chr3	132558804	132563488	2076	- && sp|Q9SMT7|4CLLA_ARATH Oxalate--CoA ligase OS=Arabidopsis thaliana OX=3702 GN=AAE3 PE=1 SV=1 && PF00501:AMP-binding enzyme	AMP-binding
CSS0020281	576.472	582.504	499.968	650.242	583.22	0.0202742	0.937322	0.982502	-0.221384	0.317251	0.805147	0.396995	0.106847	0.308285	-0.151889	0.605115	0.832685	0.206322	0.468956	0.687755	0.178409	0.449772	0.72459	0.0586944	0.857062	0.91864	0.00322196	0.991008	0.995222	0.24101	0.409311	0.612154	Chr2	22755006	22755638	633	- && sp|P51414|RL261_ARATH 60S ribosomal protein L26-1 OS=Arabidopsis thaliana OX=3702 GN=RPL26A PE=2 SV=2 && PF00467:KOW motif|PF16906:Ribosomal proteins L26 eukaryotic, L24P archaeal	KOW
CSS0020016	175.616	152.248	187.671	239.245	368.807	-0.197787	0.303865	0.615021	0.301214	0.0780857	0.477714	0.368152	0.0676486	0.22965	0.630739	0.0658387	0.288751	0.482558	0.0303123	0.111542	0.671956	0.000703137	0.0109005	1.11944	0.000976727	0.00557767	1.28413	0.000123875	0.00130855	0.997093	0.00272846	0.0164207	Chr9	7283917	7289968	2112	- && sp|Q39659|MFPA_CUCSA Glyoxysomal fatty acid beta-oxidation multifunctional protein MFP-a OS=Cucumis sativus OX=3659 PE=1 SV=1 && PF00378:Enoyl-CoA hydratase/isomerase|PF00725:3-hydroxyacyl-CoA dehydrogenase, C-terminal domain|PF02737:3-hydroxyacyl-CoA dehydrogenase, NAD binding domain	3HCDH_N
CSS0034452	46.7264	149.798	98.6586	726.918	742.903	1.68909	4.56e-10	5.84e-08	-0.602394	0.0238655	0.25481	2.89924	4.55e-16	1.32e-13	0.0385284	0.923577	0.973506	3.99798	4.93e-29	2.22e-26	2.30097	4.23e-11	7.01e-09	4.03831	4.63e-34	3.95e-31	2.31571	7.42e-13	7.56e-11	2.93325	1.2e-18	3.4e-16	Chr1	203854822	203855901	1080	- && sp|Q96471|DCAM_IPONI S-adenosylmethionine decarboxylase proenzyme OS=Ipomoea nil OX=35883 GN=SAMDC PE=3 SV=1 && PF01536:Adenosylmethionine decarboxylase	SAM_decarbox
CSS0042488	290.632	286.655	413.499	202.587	374.025	-0.0121415	0.951997	0.987066	0.528161	0.0120722	0.168332	-1.01088	0.000163077	0.00245711	0.890445	0.0624564	0.281077	-0.48429	0.0664491	0.195712	-0.47992	0.045774	0.205578	0.414774	0.361469	0.543295	0.394231	0.393277	0.602654	-0.122206	0.796325	0.893177	Chr11	62165154	62166443	1254	- && - && -	-
CSS0010656	90.2183	150.182	112.007	200.921	196.232	0.736773	0.0250394	0.140319	-0.423092	0.0364764	0.322491	0.860294	0.000125107	0.00198354	-0.0291675	0.914476	0.970324	1.18191	0.000899139	0.00701396	0.440247	0.0407712	0.190593	1.15985	0.00314945	0.0147902	0.39115	0.127593	0.292669	0.82782	0.0018317	0.0120168	Chr9	16926799	16930388	1986	- && sp|P33444|RS3A_CATRO 40S ribosomal protein S3a OS=Catharanthus roseus OX=4058 GN=RPS3A PE=2 SV=4 && PF01015:Ribosomal S3Ae family	-
CSS0037631	114.477	176.989	115.463	941.212	864.577	0.636925	0.014131	0.0954749	-0.615784	0.0599956	0.417817	3.04748	4.54e-20	2.31e-17	-0.118313	0.714337	0.888109	3.07712	4.89e-34	3.39e-31	2.4334	8.93e-17	4.38e-14	2.96417	4.13e-24	9.99e-22	2.29687	3.82e-12	3.32e-10	2.92422	9.61e-15	1.36e-12	Chr4	100317757	100318805	780	- && sp|P49311|GRP2_SINAL Glycine-rich RNA-binding protein GRP2A OS=Sinapis alba OX=3728 PE=2 SV=1 && PF00076:RNA recognition motif. (a.k.a. RRM, RBD, or RNP domain)	RRM_1
CSS0007758	64.9309	34.4233	38.1389	93.0754	54.7893	-0.903585	7.31e-05	0.00173287	0.147427	0.428848	0.869994	1.30746	0.000886244	0.00953796	-0.762614	0.197357	0.511202	0.561904	0.163262	0.361101	1.45803	0.000201377	0.00413338	-0.188819	0.705214	0.822473	0.682369	0.176442	0.363538	0.547451	0.280908	0.483903	Chr7	179065944	179078606	6877	- && sp|Q9LV03|GLUT1_ARATH Glutamate synthase 1 [NADH], chloroplastic OS=Arabidopsis thaliana OX=3702 GN=GLT1 PE=1 SV=2 && PF14691:Dihydroprymidine dehydrogenase domain II, 4Fe-4S cluster|PF01645:Conserved region in glutamate synthase|PF01493:GXGXG motif|PF00310:Glutamine amidotransferases class-II|PF07992:Pyridine nucleotide-disulphide oxidoreductase|PF04898:Glutamate synthase central domain	GATase_2
CSS0007213	589.427	234.217	419.933	123.269	122.782	-1.32331	5.86e-05	0.00144948	0.838913	0.021182	0.239404	-1.75036	1.09e-05	0.00026388	-0.00431963	0.993558	0.997641	-2.22403	7.42e-10	3.25e-08	-0.9091	0.0349106	0.172916	-2.22118	7.86e-07	1.11e-05	-0.937407	0.0746011	0.201362	-1.75231	0.00039118	0.0034376	Chr6	42639002	42646710	1193	- && sp|Q8H129|PPA3_ARATH Purple acid phosphatase 3 OS=Arabidopsis thaliana OX=3702 GN=PAP3 PE=2 SV=1 && PF00149:Calcineurin-like phosphoesterase	Metallophos
CSS0039544	124.954	114.414	143.512	212.155	482.553	-0.119131	0.557262	0.810477	0.325986	0.0814938	0.488338	0.581452	0.00707095	0.0473362	1.19243	0.00535258	0.0616167	0.799401	0.000574221	0.00485208	0.909763	2.69e-05	0.000839173	1.99848	1.54e-06	2.03e-05	2.08371	8.7e-07	1.9e-05	1.77272	2.6e-05	0.000354701	Chr9	62314856	62321467	2063	- && sp|Q9XF61|PDI_DATGL Protein disulfide-isomerase OS=Datisca glomerata OX=34297 GN=PDI PE=2 SV=1 && PF00085:Thioredoxin|PF13848:Thioredoxin-like domain	-
CSS0026664	291.718	330.05	341.463	365.944	405.545	0.184548	0.421663	0.720122	0.0490058	0.829834	0.980449	0.117002	0.672998	0.847075	0.155197	0.625138	0.843937	0.361077	0.196216	0.406287	0.168786	0.51471	0.770774	0.520565	0.0865214	0.198359	0.302717	0.28846	0.498443	0.267223	0.380039	0.585168	Chr12	102683979	102688195	1108	- && sp|Q8H156|RAN3_ARATH GTP-binding nuclear protein Ran-3 OS=Arabidopsis thaliana OX=3702 GN=RAN3 PE=1 SV=2 && PF00071:Ras family	Ras
CSS0017615	152.88	104.725	143.239	97.7859	99.9695	-0.539822	0.0384864	0.186103	0.45034	0.0431121	0.351908	-0.534902	0.034163	0.145062	0.0385848	0.895174	0.96335	-0.615091	0.0344256	0.122194	-0.0824746	0.744663	0.897111	-0.568994	0.0702841	0.170155	-0.064257	0.816873	0.906562	-0.496961	0.0648676	0.17913	Chr2	164101504	164103290	1787	- && sp|O65554|CIPK6_ARATH CBL-interacting serine/threonine-protein kinase 6 OS=Arabidopsis thaliana OX=3702 GN=CIPK6 PE=1 SV=1 && PF00069:Protein kinase domain|PF03822:NAF domain	Pkinase
CSS0027403	101.458	101.26	112.58	90.6776	83.3763	0.00639424	0.97222	0.99269	0.151836	0.357496	0.830298	-0.294437	0.215434	0.469073	-0.116673	0.672546	0.866998	-0.126072	0.614498	0.793661	-0.14037	0.566927	0.803448	-0.235201	0.292927	0.471959	-0.276132	0.187462	0.378471	-0.411648	0.0270859	0.0952486	Chr11	66002179	66012680	4139	- && sp|Q9ZW06|PUM2_ARATH Pumilio homolog 2 OS=Arabidopsis thaliana OX=3702 GN=APUM2 PE=1 SV=1 && PF00806:Pumilio-family RNA binding repeat|PF07990:Nucleic acid binding protein NABP	PUF
CSS0010993	399.86	214.778	328.38	154.884	173.54	-0.892111	0.00079646	0.0116666	0.611667	0.00430796	0.0838912	-1.06692	1.19e-05	0.000281998	0.170058	0.663564	0.863228	-1.33835	6.04e-06	0.000100831	-0.451866	0.0395528	0.187302	-1.15815	0.00492435	0.0211972	-0.298535	0.435923	0.640022	-0.894838	0.0217954	0.0807638	Chr12	140530473	140534730	1728	- && sp|Q5XEP2|HSOP2_ARATH Hsp70-Hsp90 organizing protein 2 OS=Arabidopsis thaliana OX=3702 GN=HOP2 PE=1 SV=1 && PF13414:TPR repeat|PF00515:Tetratricopeptide repeat|PF17830:STI1 domain	TPR_1
CSS0017161	357.581	187.116	318.819	239.34	227.645	-0.924366	3.84e-05	0.00102174	0.767793	0.00300504	0.0656947	-0.393002	0.214737	0.46841	-0.0688196	0.833175	0.940224	-0.539038	0.0646129	0.192017	0.375803	0.219378	0.505938	-0.602093	0.0153969	0.0528031	0.287363	0.289385	0.49932	-0.465897	0.111317	0.261262	Chr10	108554377	108557794	1435	- && sp|Q9SJL2|HIP5_ARATH Heavy metal-associated isoprenylated plant protein 5 OS=Arabidopsis thaliana OX=3702 GN=HIPP05 PE=1 SV=2 && PF00403:Heavy-metal-associated domain	HMA
CSS0038467	551.532	114.45	283.777	23.2836	16.7397	-2.25857	9.93e-21	9.49e-18	1.30706	0.00113604	0.0332847	-3.58761	1.46e-12	2.16e-10	-0.474031	0.394634	0.698373	-4.52871	4.32e-30	2.02e-27	-2.27728	2.62e-08	2.23e-06	-4.9917	6.94e-31	3.75e-28	-2.76844	1.1e-09	5.37e-08	-4.05363	6.04e-13	6.19e-11	Chr10	15434536	15438155	1985	- && sp|O80763|NRX1_ARATH Probable nucleoredoxin 1 OS=Arabidopsis thaliana OX=3702 GN=At1g60420 PE=1 SV=1 && PF03107:C1 domain|PF13905:Thioredoxin-like	-
CSS0020373	311.9	257.748	284.899	304.605	424.539	-0.271863	0.363139	0.6731	0.143699	0.506738	0.901887	0.114376	0.677941	0.849759	0.483195	0.13651	0.426715	-0.00442262	0.989798	0.995	0.261059	0.319574	0.615519	0.487274	0.189316	0.348684	0.725585	0.0105115	0.0475728	0.59613	0.0441651	0.13655	Chr1	29657497	29666984	1150	- && sp|P48495|TPIS_PETHY Triosephosphate isomerase, cytosolic OS=Petunia hybrida OX=4102 GN=TPIP1 PE=2 SV=1 && PF00121:Triosephosphate isomerase	-
CSS0021034	81.4767	160.514	89.655	150.518	254.458	0.986872	0.00791619	0.0635266	-0.842315	0.0220163	0.244329	0.766815	0.00393195	0.0304774	0.763857	0.0100882	0.094174	0.923608	0.000981301	0.00751419	-0.0754605	0.857439	0.947568	1.68984	4.39e-12	1.95e-10	0.666883	0.129052	0.29493	1.52588	4.77e-13	5.01e-11	Chr1	189219955	189223988	2143	- && sp|Q9SNV9|NRAM3_ARATH Metal transporter Nramp3 OS=Arabidopsis thaliana OX=3702 GN=NRAMP3 PE=1 SV=2 && PF01566:Natural resistance-associated macrophage protein	-
CSS0035063	285.307	280.666	254.928	262.706	226.745	-0.0171743	0.958455	0.988916	-0.141395	0.630975	0.941263	0.0617363	0.768569	0.900732	-0.207427	0.550208	0.802021	-0.0865352	0.760776	0.882144	-0.0782825	0.811385	0.926214	-0.289984	0.433299	0.609859	-0.311069	0.455013	0.657003	-0.148746	0.649682	0.800935	Chr6	61731182	61742503	1329	- && sp|Q8H156|RAN3_ARATH GTP-binding nuclear protein Ran-3 OS=Arabidopsis thaliana OX=3702 GN=RAN3 PE=1 SV=2 && PF00071:Ras family	Ras
CSS0013925	85.8658	71.3485	85.304	82.8341	107.574	-0.257984	0.25343	0.561108	0.25765	0.220352	0.726444	-0.0243964	0.904292	0.962163	0.382727	0.243324	0.563673	-0.0139481	0.950092	0.976806	0.236781	0.335826	0.629972	0.375718	0.237593	0.408847	0.60193	0.0741363	0.200349	0.357692	0.243417	0.441825	Chr15	115936960	115983420	4518	- && sp|Q0KBC7|LTND_CUPNH L-threonate dehydrogenase OS=Cupriavidus necator (strain ATCC 17699 / DSM 428 / KCTC 22496 / NCIMB 10442 / H16 / Stanier 337) OX=381666 GN=ltnD PE=1 SV=1 && PF07005:Sugar-binding N-terminal domain|PF17042:Nucleotide-binding C-terminal domain|PF01116:Fructose-bisphosphate aldolase class-II|PF03446:NAD binding domain of 6-phosphogluconate dehydrogenase|PF14833:NAD-binding …	F_bP_aldolase
CSS0042726	243.782	194.815	260.821	254.358	483.932	-0.317532	0.193264	0.489447	0.419895	0.0378206	0.328613	-0.0183407	0.941306	0.97677	0.933841	0.112619	0.384861	0.0943374	0.741312	0.871356	0.404182	0.111969	0.349118	1.03886	0.0669599	0.16403	1.32376	0.0231686	0.0854752	0.917289	0.115391	0.26788	Chr1	220996748	221000973	1584	- && sp|Q07511|FDH_SOLTU Formate dehydrogenase, mitochondrial OS=Solanum tuberosum OX=4113 GN=FDH1 PE=1 SV=2 && PF02826:D-isomer specific 2-hydroxyacid dehydrogenase, NAD binding domain|PF00389:D-isomer specific 2-hydroxyacid dehydrogenase, catalytic domain	2-Hacid_dh_C
CSS0037798	325.996	352.919	490.561	466.078	481.302	0.120367	0.604279	0.836817	0.474442	0.00775608	0.126306	-0.0550076	0.822907	0.926328	0.0532417	0.880771	0.957663	0.549935	0.0558721	0.173552	0.421869	0.0828805	0.293341	0.607229	0.0837654	0.193683	0.453487	0.162562	0.344984	-0.00667506	0.98355	0.992576	Chr6	82554290	82558396	1161	- && sp|Q84MC7|PYL9_ARATH Abscisic acid receptor PYL9 OS=Arabidopsis thaliana OX=3702 GN=PYL9 PE=1 SV=1 && PF10604:Polyketide cyclase / dehydrase and lipid transport	-
CSS0031755	419.385	437.026	343.873	520.765	470.618	0.0637152	0.812234	0.934823	-0.346597	0.0662317	0.438642	0.616774	0.00396976	0.0306564	-0.141103	0.62176	0.841782	0.343378	0.246536	0.46869	0.272707	0.193652	0.472235	0.207502	0.545931	0.705607	0.109458	0.690554	0.830009	0.471929	0.0871143	0.220597	Chr10	160054780	160057259	828	- && sp|Q9SCM3|RS24_ARATH 40S ribosomal protein S2-4 OS=Arabidopsis thaliana OX=3702 GN=RPS2D PE=2 SV=1 && PF03719:Ribosomal protein S5, C-terminal domain|PF00333:Ribosomal protein S5, N-terminal domain	-
CSS0043880	220.75	176.417	183.986	196.955	156.359	-0.31411	0.116935	0.368855	0.0597864	0.748937	0.962345	0.115906	0.598012	0.801446	-0.326152	0.19928	0.513408	-0.126938	0.58557	0.774067	0.178228	0.436004	0.714882	-0.449187	0.0641599	0.15896	-0.169256	0.477909	0.674985	-0.213384	0.32738	0.533044	Chr2	55243504	55255605	2205	- && sp|P19595|UGPA_SOLTU UTP--glucose-1-phosphate uridylyltransferase OS=Solanum tuberosum OX=4113 PE=1 SV=3 && PF01704:UTP--glucose-1-phosphate uridylyltransferase	-
CSS0022554	222.824	135.083	203.593	294.142	397.221	-0.717267	0.00987217	0.0745115	0.590899	0.00942842	0.143781	0.548942	0.0464766	0.179241	0.437398	0.188725	0.499975	0.432718	0.176895	0.380638	1.14246	3.08e-05	0.000936805	0.877933	0.0118877	0.0429752	1.56114	2.78e-07	7.07e-06	0.984813	0.00119745	0.00852985	Chr9	82786776	82791082	1343	- && sp|Q9SYT0|ANXD1_ARATH Annexin D1 OS=Arabidopsis thaliana OX=3702 GN=ANN1 PE=1 SV=1 && PF00191:Annexin	-
CSS0034293	377.676	253.558	217.067	251.233	176.177	-0.567968	0.0534101	0.228057	-0.226675	0.421883	0.867346	0.229702	0.408599	0.664198	-0.508216	0.146879	0.44216	-0.554275	0.059262	0.180948	0.00519613	0.98718	0.995488	-1.05733	0.00159009	0.00845413	-0.526657	0.1568	0.33654	-0.279274	0.382246	0.58687	Chr8	133527495	133531730	1708	- && sp|P19950|RS141_MAIZE 40S ribosomal protein S14 OS=Zea mays OX=4577 PE=3 SV=1 && PF00411:Ribosomal protein S11	-
CSS0025736	156.23	170.346	175.885	248.444	438.502	0.130298	0.575778	0.820465	0.0455303	0.797903	0.974427	0.516064	0.0356269	0.149443	0.826802	0.0286805	0.181051	0.702178	0.0144845	0.0641063	0.564127	0.0190634	0.118216	1.53464	4.17e-05	0.00037078	1.37123	0.000100409	0.0011026	1.34046	0.000144413	0.00150103	Chr6	161211950	161221421	1710	- && sp|P38661|PDIA6_MEDSA Probable protein disulfide-isomerase A6 OS=Medicago sativa OX=3879 PE=2 SV=1 && PF00085:Thioredoxin|PF07749:Endoplasmic reticulum protein ERp29, C-terminal domain	-
CSS0010916	1254.71	1488.91	1431.97	784.2	760.851	0.25681	0.16679	0.451208	-0.0571465	0.784064	0.971038	-0.850897	0.000630471	0.00732007	-0.0368277	0.889661	0.961218	-0.641138	0.00580399	0.0313951	-0.907107	5.79e-05	0.00153423	-0.67358	0.00526169	0.0223556	-0.965254	2.98e-05	0.000395291	-0.892483	0.000584131	0.00476405	Chr1	143508387	143509084	399	- && sp|P59169|H33_ARATH Histone H3.3 OS=Arabidopsis thaliana OX=3702 GN=HTR4 PE=1 SV=2 && PF00125:Core histone H2A/H2B/H3/H4	Histone
CSS0015666	76.5672	92.8105	91.6251	129.252	157.473	0.287827	0.138965	0.408414	-0.0192315	0.916894	0.991047	0.513356	0.0218562	0.106827	0.291557	0.361717	0.671663	0.793638	0.00062743	0.00521638	0.496712	0.025215	0.141397	1.09041	0.00038735	0.00254143	0.768245	0.0114558	0.0507331	0.802906	0.00761614	0.036413	Chr14	8960866	8968429	3420	- && sp|Q9SV21|COPB1_ARATH Coatomer subunit beta-1 OS=Arabidopsis thaliana OX=3702 GN=At4g31480 PE=3 SV=2 && PF01602:Adaptin N terminal region|PF07718:Coatomer beta C-terminal region|PF14806:Coatomer beta subunit appendage platform	-
CSS0000996	215.742	405.983	247.055	295.058	365.171	0.922574	1.85e-05	0.000550597	-0.718022	0.000475654	0.0179371	0.2742	0.170321	0.409867	0.313121	0.174557	0.480514	0.490309	0.0213374	0.0856868	-0.44164	0.0575985	0.237967	0.807838	0.000528028	0.00332089	-0.15071	0.554661	0.734847	0.584964	0.00485227	0.0257196	Chr9	92363565	92370946	1142	- && sp|P93207|14310_SOLLC 14-3-3 protein 10 OS=Solanum lycopersicum OX=4081 GN=TFT10 PE=2 SV=2 && PF00244:14-3-3 protein	-
CSS0029115	324.37	191.229	364.241	97.1018	84.2718	-0.755982	0.00263623	0.0286184	0.928367	0.000562661	0.0202619	-1.88916	2.07e-11	2.32e-09	-0.199257	0.620238	0.841201	-1.70895	1.16e-10	5.98e-09	-0.960513	6.74e-05	0.00171953	-1.89926	2.65e-06	3.29e-05	-1.17902	0.0035682	0.0205268	-2.0914	1e-06	2.14e-05	Chr10	10035509	10037452	1944	- && sp|Q9LT10|CXE18_ARATH Probable carboxylesterase 18 OS=Arabidopsis thaliana OX=3702 GN=CXE18 PE=1 SV=1 && PF07859:alpha/beta hydrolase fold	Abhydrolase_3
CSS0037357	391.562	453.52	331.238	601.724	589.255	0.217999	0.359166	0.669362	-0.454621	0.0356014	0.317357	0.879358	0.00022762	0.0032444	-0.0248622	0.925504	0.974403	0.653483	0.0126487	0.0577761	0.427295	0.0543546	0.229445	0.632855	0.0322226	0.0939814	0.380318	0.142145	0.315249	0.852617	0.00148938	0.0101771	Chr11	81068374	81071961	718	- && sp|P49211|RL321_ARATH 60S ribosomal protein L32-1 OS=Arabidopsis thaliana OX=3702 GN=RPL32A PE=2 SV=2 && PF01655:Ribosomal protein L32	-
CSS0001291	189.024	95.6674	115.405	77.6926	92.8763	-0.973812	1.12e-05	0.000365586	0.268836	0.218001	0.723475	-0.551066	0.0534078	0.197015	0.261319	0.500236	0.773402	-1.24602	1.6e-05	0.000233077	-0.280294	0.335547	0.629772	-0.97574	0.00448025	0.0196505	-0.0367893	0.916781	0.959837	-0.288175	0.400291	0.603525	Chr6	16632195	16636327	3033	- && sp|Q9SI52|P4KG7_ARATH Phosphatidylinositol 4-kinase gamma 7 OS=Arabidopsis thaliana OX=3702 GN=PI4KG7 PE=1 SV=2 && PF00454:Phosphatidylinositol 3- and 4-kinase	PI3_PI4_kinase
CSS0048753	770.753	202.945	351.91	151.946	172.32	-1.9141	6.92e-23	8.27e-20	0.792596	0.00116582	0.0340409	-1.19391	2.37e-05	0.000505256	0.186688	0.545522	0.798813	-2.30421	2.56e-22	6.42e-20	-0.39898	0.068844	0.264859	-2.11232	6.17e-13	3.23e-11	-0.232971	0.403587	0.61154	-1.0067	0.00228504	0.0142939	Chr2	192657348	192660639	1407	- && sp|Q94CG0|CIPKL_ARATH CBL-interacting serine/threonine-protein kinase 21 OS=Arabidopsis thaliana OX=3702 GN=CIPK21 PE=1 SV=1 && PF03822:NAF domain|PF00069:Protein kinase domain	Pkinase
CSS0026506	412.747	309.204	249.856	211.903	104.675	-0.407817	0.23602	0.542623	-0.310993	0.401588	0.856071	-0.219043	0.542489	0.765175	-1.01487	0.0302133	0.186371	-0.926224	0.00441998	0.0253002	-0.527593	0.204544	0.486681	-1.93582	1.74e-06	2.26e-05	-1.56801	0.00170473	0.0114123	-1.23306	0.00540651	0.027923	Chr11	45964640	45970337	1264	- && sp|Q6V9I6|HDT1_SOLCH Histone deacetylase HDT1 OS=Solanum chacoense OX=4108 GN=HDT1 PE=2 SV=1 && PF17800:Nucleoplasmin-like domain	-
CSS0037473	286.422	244.027	307.484	170.43	95.3451	-0.223426	0.29202	0.602766	0.332446	0.0996637	0.534141	-0.833861	0.000357108	0.00464283	-0.833133	0.00212168	0.0327472	-0.714719	0.00347252	0.0208454	-0.499257	0.0391563	0.18628	-1.54119	1.38e-09	3.69e-08	-1.35272	7.37e-08	2.2e-06	-1.66954	2.02e-12	1.89e-10	Chr14	32229999	32232742	1803	- && - && PF04640:PLATZ transcription factor	-
CSS0004975	54.2126	78.7318	93.8667	193.716	309.813	0.548905	0.0096761	0.0734798	0.2529	0.289559	0.788454	1.06276	7.57e-05	0.00131951	0.682431	0.0450426	0.235004	1.87727	5.75e-15	6.28e-13	1.31909	3.31e-08	2.73e-06	2.56574	4.24e-15	3.22e-13	1.98197	2.28e-09	1.03e-07	1.74388	6.45e-07	1.47e-05	Chr2	111666204	111672477	2948	- && sp|Q41142|PLDA1_RICCO Phospholipase D alpha 1 OS=Ricinus communis OX=3988 GN=PLD1 PE=1 SV=1 && PF12357:Phospholipase D C terminal|PF00168:C2 domain|PF00614:Phospholipase D Active site motif	C2
CSS0000281	192.223	135.309	184.851	204.717	426.295	-0.497763	0.00953975	0.0728266	0.448855	0.029287	0.286116	0.165619	0.531344	0.757485	1.0644	0.0318226	0.192517	0.128168	0.617752	0.795461	0.616376	0.01503	0.100924	1.19755	0.0100439	0.0376113	1.66053	0.000549597	0.00449043	1.22924	0.0112309	0.0489458	Chr15	41904880	41908633	1629	- && sp|Q39817|CALX_SOYBN Calnexin homolog OS=Glycine max OX=3847 PE=2 SV=1 && PF00262:Calreticulin family	-
CSS0003089	67.2653	113.331	45.9361	204.891	197.451	0.762215	0.00133955	0.0172054	-1.3038	5.69e-06	0.000559338	2.17758	3.85e-09	2.59e-07	-0.0447563	0.90702	0.967856	1.64635	9.71e-07	2.04e-05	0.874499	0.0120219	0.0868297	1.60296	7.14e-09	1.66e-07	0.806601	0.00750861	0.0367108	2.12539	2.43e-10	1.39e-08	Contig733	513346	520139	1873	- && sp|Q8S9J6|ASPA_ARATH Aspartyl protease family protein At5g10770 OS=Arabidopsis thaliana OX=3702 GN=At5g10770 PE=2 SV=1 && PF14541:Xylanase inhibitor C-terminal|PF14543:Xylanase inhibitor N-terminal	-
CSS0013352	456.718	563	655.586	560.08	588.877	0.308498	0.161316	0.442248	0.2188	0.230172	0.736654	-0.208515	0.428039	0.680482	0.0791059	0.793677	0.922596	0.329672	0.254591	0.477914	0.0125831	0.962561	0.987014	0.411973	0.129676	0.266637	0.0692928	0.773386	0.882157	-0.133804	0.55304	0.731972	Chr2	127095372	127097551	696	- && sp|Q8LE58|CHM1A_ARATH ESCRT-related protein CHMP1A OS=Arabidopsis thaliana OX=3702 GN=CHMP1A PE=1 SV=1 && PF03357:Snf7	ESCRT-III
CSS0003914	30.1939	27.5068	34.3111	40.5617	66.4742	-0.125381	0.524674	0.790069	0.318545	0.0583734	0.411622	0.258758	0.245745	0.505498	0.717662	0.0157049	0.125391	0.462117	0.058831	0.17995	0.580124	0.011289	0.0830277	1.18808	2.03e-05	0.000197697	1.2807	1.05e-06	2.23e-05	0.976376	0.000116074	0.00125315	Chr3	161937580	161990793	9544	- && sp|F4IG73|BCHC2_ARATH BEACH domain-containing protein C2 OS=Arabidopsis thaliana OX=3702 GN=BCHC2 PE=1 SV=1 && PF02138:Beige/BEACH domain|PF15787:Domain of unknown function (DUF4704)|PF00400:WD domain, G-beta repeat|PF14844:PH domain associated with Beige/BEACH	Beach
CSS0008853	130.924	316.735	246.644	512.264	487.337	1.27842	2.79e-06	0.00011639	-0.360767	0.241518	0.747578	1.07248	0.00160892	0.015299	-0.0653097	0.829588	0.938804	1.99663	7.72e-11	4.18e-09	0.712483	0.00418881	0.0409694	1.93748	7.49e-09	1.73e-07	0.627391	0.0224005	0.0832997	1.00124	0.00789737	0.0374012	Chr1	167968976	167970878	1107	- && sp|P40619|HMGL_IPONI HMG1/2-like protein OS=Ipomoea nil OX=35883 PE=2 SV=1 && PF00505:HMG (high mobility group) box	HMG_box
CSS0030753	83.8387	102.549	103.417	102.296	153.511	0.298987	0.0958428	0.328969	0.0118545	0.946993	0.994345	0.00169201	0.99406	0.997758	0.590309	0.0400318	0.220278	0.323153	0.15918	0.355549	0.0166279	0.938707	0.97786	0.920934	0.00061331	0.00377366	0.588847	0.0212651	0.0803389	0.590875	0.0250171	0.0895443	Chr3	8414962	8420864	3555	- && sp|Q94A40|COPA1_ARATH Coatomer subunit alpha-1 OS=Arabidopsis thaliana OX=3702 GN=At1g62020 PE=2 SV=2 && PF00400:WD domain, G-beta repeat|PF04053:Coatomer WD associated region|PF06957:Coatomer (COPI) alpha subunit C-terminus	Coatomer_WDAD
CSS0024604	65.3047	163.046	122.695	83.6696	56.0264	1.3307	7.73e-07	3.99e-05	-0.412488	0.225303	0.732329	-0.537456	0.138389	0.36121	-0.572448	0.231802	0.550372	0.392762	0.164088	0.362211	-0.946907	0.00259592	0.0290072	-0.175168	0.694978	0.814941	-1.54376	0.00124369	0.00881013	-1.10821	0.0294821	0.101406	Chr9	63241586	63247710	1871	- && sp|Q39134|AAP3_ARATH Amino acid permease 3 OS=Arabidopsis thaliana OX=3702 GN=AAP3 PE=1 SV=2 && PF01490:Transmembrane amino acid transporter protein	Aa_trans
CSS0035708	281.292	251.881	228.771	624.213	424.321	-0.154864	0.595099	0.831243	-0.138784	0.618283	0.937697	1.46865	2.06e-07	8.76e-06	-0.55014	0.0594813	0.274127	1.18327	8.48e-05	0.000977407	1.33172	1.94e-06	9.3e-05	0.637402	0.0514307	0.134797	0.761657	0.0133974	0.0570683	0.913586	0.00330919	0.0191022	Chr4	99822386	99823505	801	- && sp|Q03878|GRP1_DAUCA Glycine-rich RNA-binding protein OS=Daucus carota OX=4039 PE=2 SV=1 && PF00076:RNA recognition motif. (a.k.a. RRM, RBD, or RNP domain)	RRM_1
CSS0010554	120.601	96.9422	101.828	98.3824	101.725	-0.306136	0.110404	0.357273	0.0695918	0.72264	0.95728	-0.0318213	0.880657	0.951927	0.0539434	0.806884	0.929455	-0.257719	0.215797	0.432031	0.0399268	0.847345	0.943528	-0.198159	0.376526	0.557173	0.0731649	0.741106	0.862981	0.0212095	0.921563	0.96137	Contig1264	22487	33269	3537	- && sp|O22897|DUF6_ARATH DUF724 domain-containing protein 6 OS=Arabidopsis thaliana OX=3702 GN=DUF6 PE=2 SV=1 && PF05266:Protein of unknown function (DUF724)|PF05641:Agenet domain	Agenet
CSS0020613	172.039	161.331	230.521	136.736	92.4326	-0.0833845	0.731387	0.901618	0.513105	0.0491705	0.377683	-0.73602	0.00746715	0.0491411	-0.560661	0.068348	0.294834	-0.294785	0.244353	0.466151	-0.219741	0.450717	0.725197	-0.849267	0.00139802	0.00759406	-0.802401	0.0105465	0.0476932	-1.29688	6.12e-06	0.00010379	Chr6	48224571	48231480	2472	- && sp|P34105|MAOX_POPTR NADP-dependent malic enzyme OS=Populus trichocarpa OX=3694 PE=2 SV=3 && PF00390:Malic enzyme, N-terminal domain|PF03949:Malic enzyme, NAD binding domain	Malic_M
CSS0013789	31.2448	17.2785	49.7696	466.707	1000.14	-0.845874	0.012477	0.0873662	1.52392	3.57e-05	0.00240219	3.24925	9.38e-17	3.1e-14	1.10685	0.0169639	0.131058	3.94045	2.45e-28	1.02e-25	4.7741	4.25e-30	8.78e-27	5.04873	7.81e-42	1.06e-38	5.85834	2.74e-38	6.57e-35	4.35451	1.81e-25	1.43e-22	Chr6	14419687	14421114	1117	- && sp|K4BWV2|NAP1_SOLLC NAC domain-containing protein 1 OS=Solanum lycopersicum OX=4081 GN=NAP1 PE=2 SV=1 && PF02365:No apical meristem (NAM) protein	NAM
CSS0025388	108.915	160.974	118.015	277.411	323.957	0.569687	0.0305674	0.159633	-0.447662	0.0705659	0.453536	1.2519	2.25e-05	0.000484007	0.231781	0.5732	0.814985	1.38438	7.93e-06	0.000127446	0.807556	0.0120397	0.0869212	1.62023	1.29e-05	0.000132761	1.01911	0.00934422	0.0435205	1.47893	5.5e-05	0.000669352	Chr1	26916127	26921100	1319	- && sp|Q9FIE8|UXS3_ARATH UDP-glucuronic acid decarboxylase 3 OS=Arabidopsis thaliana OX=3702 GN=UXS3 PE=1 SV=1 && PF16363:GDP-mannose 4,6 dehydratase	-
CSS0044676	142.944	118.301	133.598	86.1626	193.027	-0.265987	0.196664	0.493829	0.174926	0.348208	0.824486	-0.615833	0.0185024	0.0950674	1.16848	0.000313286	0.0083584	-0.697044	0.0111213	0.0523182	-0.437535	0.0805297	0.288835	0.480476	0.104627	0.227981	0.713392	0.00857857	0.0407628	0.552722	0.0482961	0.145687	Chr10	152012522	152031161	2976	- && sp|Q43155|GLTB_SPIOL Ferredoxin-dependent glutamate synthase, chloroplastic OS=Spinacia oleracea OX=3562 GN=FdGOGAT PE=1 SV=3 && PF01493:GXGXG motif|PF01645:Conserved region in glutamate synthase|PF04898:Glutamate synthase central domain	-
CSS0018371	39.1146	64.6207	59.0344	76.7741	113.513	0.736919	0.00166742	0.0204199	-0.130881	0.448258	0.87893	0.395673	0.0920563	0.280479	0.569861	0.0475189	0.241796	1.01361	0.000279234	0.00267112	0.267469	0.253599	0.546251	1.59041	8.29e-08	1.51e-06	0.820514	0.000613584	0.00491642	0.965832	4.13e-05	0.000525549	Chr5	7439630	7465121	5701	- && sp|F4JC97|PSME4_ARATH Proteasome activator subunit 4 OS=Arabidopsis thaliana OX=3702 GN=PA200 PE=2 SV=2 && PF16507:Proteasome-substrate-size regulator, mid region|PF11919:Domain of unknown function (DUF3437)	-
CSS0006140	322.169	143.588	195.76	141.823	182.229	-1.15786	0.000136148	0.00287968	0.444333	0.15689	0.646886	-0.44564	0.170995	0.410919	0.364583	0.274036	0.594724	-1.1479	0.000259556	0.00251096	0.000947242	0.997941	0.999149	-0.776629	0.00309039	0.0145549	0.34349	0.325336	0.536718	-0.0796407	0.770403	0.878251	Chr5	2281577	2293660	1070	- && sp|Q96GG9|DCNL1_HUMAN DCN1-like protein 1 OS=Homo sapiens OX=9606 GN=DCUN1D1 PE=1 SV=1 && PF14555:UBA-like domain|PF03556:Cullin binding	-
CSS0029437	42.6643	118.469	66.9912	146.097	289.789	1.48111	3.51e-07	2e-05	-0.820884	0.0148852	0.193489	1.14125	0.00394616	0.0305517	0.997098	0.0371758	0.211307	1.81242	3.05e-07	7.34e-06	0.323847	0.407907	0.693538	2.81314	1.42e-12	6.98e-11	1.3019	0.00342915	0.0198755	2.1315	2.47e-06	4.7e-05	Chr13	54464193	54470962	2866	- && sp|Q42699|METE_CATRO 5-methyltetrahydropteroyltriglutamate--homocysteine methyltransferase OS=Catharanthus roseus OX=4058 GN=METE PE=2 SV=1 && PF08267:Cobalamin-independent synthase, N-terminal domain|PF01717:Cobalamin-independent synthase, Catalytic domain	-
CSS0024273	144.127	152.631	148.327	211.714	301.237	0.0894071	0.711654	0.892207	-0.0422492	0.857751	0.984905	0.530065	0.0336313	0.143506	0.514258	0.0489906	0.245847	0.588327	0.0215766	0.0863438	0.49089	0.0291165	0.153798	1.10915	0.000170637	0.00125637	0.985231	0.000264677	0.00246922	1.04305	0.000283869	0.00265176	Chr5	160814515	160819665	1719	- && sp|P57106|MDHC2_ARATH Malate dehydrogenase 2, cytoplasmic OS=Arabidopsis thaliana OX=3702 GN=MDH2 PE=1 SV=1 && PF02866:lactate/malate dehydrogenase, alpha/beta C-terminal domain|PF00056:lactate/malate dehydrogenase, NAD binding domain	-
CSS0003676	141.458	163.805	167.527	130.499	135.168	0.222275	0.240275	0.54697	0.0316577	0.854002	0.984905	-0.343309	0.165834	0.4031	0.0555132	0.845223	0.943922	-0.0782625	0.761055	0.882349	-0.308773	0.202197	0.483475	-0.0152378	0.950308	0.974033	-0.27131	0.204809	0.401437	-0.287352	0.185509	0.370233	Chr3	91512730	91537482	2880	- && sp|F4I171|MD15A_ARATH Mediator of RNA polymerase II transcription subunit 15a OS=Arabidopsis thaliana OX=3702 GN=MED15A PE=1 SV=1 && -	-
CSS0007930	474.28	460.096	647.912	354.844	424.864	-0.0391441	0.906926	0.972294	0.495101	0.120261	0.580834	-0.851997	0.00206981	0.0187219	0.267029	0.350863	0.662133	-0.387737	0.201617	0.413471	-0.352876	0.290468	0.585049	-0.115167	0.721728	0.834081	-0.107188	0.76805	0.87859	-0.591109	0.0478944	0.14487	Chr11	59483945	59487506	983	- && sp|P48534|APX1_PEA L-ascorbate peroxidase, cytosolic OS=Pisum sativum OX=3888 GN=APX1 PE=1 SV=2 && PF00141:Peroxidase	-
CSS0021867	63.4533	77.5351	86.3875	140.565	213.63	0.301522	0.27013	0.58078	0.154496	0.554547	0.919034	0.720483	0.0065571	0.0447188	0.607555	0.037287	0.211619	1.18957	1.71e-05	0.000246074	0.877172	0.00373899	0.0376645	1.8028	6.4e-11	2.26e-09	1.46592	1.85e-06	3.67e-05	1.32818	1.37e-07	3.82e-06	Chr11	114458357	114464874	2712	- && sp|Q9SJ56|BLH1_ARATH BEL1-like homeodomain protein 1 OS=Arabidopsis thaliana OX=3702 GN=BLH1 PE=1 SV=1 && PF05920:Homeobox KN domain|PF07526:Associated with HOX	POX
CSS0019958	211.993	228.058	232.381	183.627	211.257	0.109368	0.697646	0.885019	0.0263611	0.903082	0.988935	-0.322401	0.238396	0.496691	0.206788	0.537173	0.794291	-0.177887	0.588823	0.776107	-0.293339	0.26072	0.554495	0.0384666	0.915503	0.954642	-0.104659	0.725833	0.852848	-0.11705	0.705211	0.838285	Contig600	94944	101812	2066	- && sp|Q01292|ILV5_SPIOL Ketol-acid reductoisomerase, chloroplastic OS=Spinacia oleracea OX=3562 GN=AHRI PE=1 SV=1 && PF01450:Acetohydroxy acid isomeroreductase, catalytic domain|PF07991:Acetohydroxy acid isomeroreductase, NADPH-binding domain	-
CSS0011260	876.732	136.179	385.01	81.2825	230.526	-2.67865	0.000721499	0.0108797	1.49433	0.0812973	0.487628	-2.22416	0.0140185	0.0782126	1.5039	0.2389	0.558027	-3.39701	0.000185458	0.00189895	-0.726995	0.519577	0.773951	-1.8774	0.0651619	0.160886	0.760121	0.527336	0.714123	-0.710978	0.341544	0.547216	Contig1253	60163	63235	1195	- && sp|C6SXZ3|CSPL8_SOYBN CASP-like protein 1D1 OS=Glycine max OX=3847 PE=2 SV=1 && PF04535:Domain of unknown function (DUF588)	-
CSS0038180	266.175	176.554	243.669	83.8746	59.1631	-0.583419	0.0191316	0.117111	0.463056	0.0534223	0.393703	-1.52026	9.95e-09	6.03e-07	-0.499631	0.182694	0.491617	-1.62991	3.08e-09	1.18e-07	-1.05539	0.000771766	0.0117063	-2.12338	4.8e-11	1.74e-09	-1.57616	1.61e-05	0.000234654	-2.02173	1.46e-10	8.94e-09	Chr1	113462868	113465218	2351	- && sp|Q9FHG4|LRKS7_ARATH Probable L-type lectin-domain containing receptor kinase S.7 OS=Arabidopsis thaliana OX=3702 GN=LECRKS7 PE=2 SV=1 && PF07714:Protein tyrosine and serine/threonine kinase|PF00139:Legume lectin domain	Pkinase_Tyr
CSS0040726	62.5658	91.1689	82.1809	119.282	139.127	0.551249	0.0026851	0.0290061	-0.15012	0.375731	0.840086	0.554101	0.00864848	0.055166	0.227966	0.350935	0.662228	0.965507	1.56e-05	0.000228187	0.406608	0.0490165	0.214677	1.19989	3.3e-07	5.17e-06	0.615414	0.00327052	0.019102	0.780093	0.000224273	0.00217456	Chr7	76117006	76129394	3695	- && sp|Q9LNC5|CLO_ARATH 110 kDa U5 small nuclear ribonucleoprotein component CLO OS=Arabidopsis thaliana OX=3702 GN=CLO PE=1 SV=1 && PF00009:Elongation factor Tu GTP binding domain|PF16004:116 kDa U5 small nuclear ribonucleoprotein component N-terminus|PF03764:Elongation factor G, domain IV|PF03144:Elongation factor Tu domain 2|PF00679:Elongation factor G C-terminus	GTP_EFTU
CSS0050031	246.534	182.449	163.183	165.478	15.7427	-0.428816	0.162705	0.444602	-0.163559	0.580721	0.92745	0.0364721	0.915773	0.966329	-3.38836	3.95e-16	8.11e-13	-0.546942	0.121863	0.298444	-0.124877	0.722754	0.887112	-3.92689	6.05e-25	1.68e-22	-3.53514	5.48e-20	1.79e-17	-3.34951	2.53e-19	8.48e-17	Chr10	127894998	127897291	1644	- && sp|Q9FF86|DCR_ARATH BAHD acyltransferase DCR OS=Arabidopsis thaliana OX=3702 GN=DCR PE=2 SV=1 && PF02458:Transferase family	-
CSS0027158	90.0042	115.642	108.4	106.217	142.204	0.373298	0.0785663	0.290681	-0.0943534	0.591808	0.930342	-0.0121243	0.955162	0.983194	0.426173	0.088341	0.33878	0.278216	0.257844	0.482135	-0.104152	0.648076	0.849849	0.7105	0.00411188	0.0183441	0.302176	0.169566	0.354642	0.412965	0.0297475	0.102063	Chr6	91424533	91427578	2901	- && sp|Q60EW9|FTIP7_ORYSJ FT-interacting protein 7 OS=Oryza sativa subsp. japonica OX=39947 GN=FTIP7 PE=1 SV=1 && PF00168:C2 domain|PF08372:Plant phosphoribosyltransferase C-terminal	C2
CSS0003165	106.236	134.772	144.921	118.424	148.327	0.350099	0.0927201	0.322112	0.104652	0.594047	0.930811	-0.2742	0.210352	0.46301	0.330505	0.239501	0.558587	0.189971	0.415339	0.64176	-0.167497	0.445504	0.721684	0.526453	0.0589071	0.149172	0.143928	0.586465	0.757604	0.0525901	0.843407	0.920319	Chr14	19251836	19257261	2831	- && sp|Q852L0|HD16N_ORYSJ Casein kinase 1-like protein HD16 OS=Oryza sativa subsp. japonica OX=39947 GN=HD16 PE=1 SV=1 && PF00069:Protein kinase domain	Pkinase
CSS0047337	200.327	229.251	195.873	310.168	270.543	0.199885	0.394636	0.700498	-0.22751	0.160918	0.652747	0.680793	0.000470464	0.00577741	-0.19139	0.461088	0.744976	0.662782	0.0123788	0.0568205	0.455672	0.0189036	0.117502	0.476381	0.11566	0.24546	0.243442	0.309043	0.520021	0.486137	0.0402822	0.127561	Chr11	77323248	77327509	1384	- && sp|Q8LBI1|RL51_ARATH 60S ribosomal protein L5-1 OS=Arabidopsis thaliana OX=3702 GN=RPL5A PE=1 SV=2 && PF17144:Ribosomal large subunit proteins 60S L5, and 50S L18|PF14204:Ribosomal L18 C-terminal region	-
CSS0040868	47.3603	49.1784	52.9928	39.6247	41.4786	0.0638199	0.744725	0.906136	0.106645	0.541951	0.915037	-0.401821	0.149036	0.377707	0.0697373	0.828091	0.938296	-0.221453	0.443877	0.666516	-0.292665	0.304208	0.599528	-0.142832	0.548143	0.707151	-0.241497	0.280858	0.49044	-0.331377	0.098664	0.24055	Chr11	25417577	25453872	7750	- && sp|F4IHS2|SYD_ARATH Chromatin structure-remodeling complex protein SYD OS=Arabidopsis thaliana OX=3702 GN=SYD PE=1 SV=1 && PF00176:SNF2 family N-terminal domain|PF14619:Snf2-ATP coupling, chromatin remodelling complex|PF00271:Helicase conserved C-terminal domain	SNF2_N
CSS0020825	96.5662	76.1281	71.7487	109.565	92.4907	-0.337049	0.146704	0.420154	-0.0866109	0.660289	0.947385	0.628307	0.0148579	0.0816294	-0.240497	0.404067	0.705371	0.214452	0.452489	0.673548	0.544514	0.0334705	0.168209	-0.0178209	0.948959	0.973207	0.284776	0.223374	0.4247	0.388125	0.0916503	0.22849	Contig1095	185621	195917	3485	- && sp|Q9LD55|EIF3A_ARATH Eukaryotic translation initiation factor 3 subunit A OS=Arabidopsis thaliana OX=3702 GN=TIF3A1 PE=1 SV=1 && PF01399:PCI domain	-
CSS0041050	330.6	287.814	283.632	186.456	153.206	-0.194213	0.38656	0.693807	-0.0215364	0.904035	0.989015	-0.588632	0.0368725	0.152946	-0.279359	0.39937	0.702105	-0.79543	0.00971224	0.0472363	-0.607192	0.0295952	0.155165	-1.06615	0.000210404	0.00150525	-0.905359	0.000128111	0.00134625	-0.868969	0.000324486	0.00295276	Chr13	119699803	119703447	1446	- && sp|A0A067XGX8|AROG2_PETHY Phospho-2-dehydro-3-deoxyheptonate aldolase 2, chloroplastic OS=Petunia hybrida OX=4102 GN=DAHP2 PE=2 SV=1 && PF01474:Class-II DAHP synthetase family	-
CSS0023003	127.641	96.6775	163.017	80.0965	95.7001	-0.39414	0.0624588	0.251457	0.753299	0.000120451	0.00620353	-1.00675	0.000177096	0.00262282	0.26092	0.498345	0.772147	-0.637164	0.0231682	0.0913403	-0.250519	0.333108	0.627725	-0.370992	0.297778	0.477247	-0.0101854	0.976534	0.989218	-0.749575	0.0341879	0.113365	Chr11	105607542	105632709	3359	- && sp|Q9FMP3|DPYS_ARATH Dihydropyrimidinase OS=Arabidopsis thaliana OX=3702 GN=PYD2 PE=1 SV=1 && PF01979:Amidohydrolase family	Amidohydro_1
CSS0019027	37.8217	38.9078	35.9344	53.775	66.9468	0.0519484	0.816912	0.936857	-0.114995	0.52747	0.910165	0.599295	0.00266443	0.0227944	0.322132	0.203032	0.517408	0.54779	0.0246151	0.0955471	0.486941	0.0183667	0.115529	0.8754	0.00189449	0.0097929	0.790663	0.00126975	0.00896078	0.920053	8.95e-05	0.00101221	Chr1	6190111	6232536	7038	- && sp|C0SUT9|JMJ16_ARATH Putative lysine-specific demethylase JMJ16 OS=Arabidopsis thaliana OX=3702 GN=JMJ16 PE=2 SV=1 && PF05964:F/Y-rich N-terminus|PF05965:F/Y rich C-terminus|PF02928:C5HC2 zinc finger|PF02373:JmjC domain, hydroxylase|PF02375:jmjN domain	JmjC
CSS0001743	63.2757	98.0935	81.2902	123.769	144.047	0.641761	0.00177784	0.0214527	-0.271009	0.185981	0.686764	0.622851	0.00648667	0.0443976	0.225457	0.399196	0.701951	1.00442	1.04e-05	0.000161242	0.354807	0.119665	0.361815	1.23601	1.6e-06	2.1e-05	0.561677	0.027946	0.0983096	0.845735	0.000878508	0.00663506	Chr7	58450353	58462218	3296	- && sp|Q9SIV2|PSD2A_ARATH 26S proteasome non-ATPase regulatory subunit 2 homolog A OS=Arabidopsis thaliana OX=3702 GN=RPN1A PE=1 SV=2 && PF18051:26S proteasome non-ATPase regulatory subunit RPN1 C-terminal|PF17781:RPN1/RPN2 N-terminal domain	-
CSS0017406	103.023	42.8598	48.1444	92.9525	114.574	-1.25452	7.55e-10	9.22e-08	0.166569	0.481271	0.891244	0.966676	0.00099345	0.0104564	0.307058	0.29734	0.61715	-0.110619	0.680265	0.834932	1.13545	4.09e-06	0.000172073	0.202954	0.440651	0.616437	1.42402	1.75e-10	1.03e-08	1.27504	9.52e-06	0.000152206	Chr4	39696828	39722770	4368	- && sp|Q9SQI2|GIGAN_ARATH Protein GIGANTEA OS=Arabidopsis thaliana OX=3702 GN=GI PE=1 SV=2 && -	-
CSS0045677	81.5799	72.8805	106.136	89.5111	162.536	-0.154362	0.44846	0.73913	0.542399	0.00599357	0.105834	-0.229007	0.306618	0.570577	0.865464	0.00780231	0.079251	0.169405	0.460505	0.680593	0.316809	0.170013	0.43967	1.04282	0.000760218	0.00452321	1.16479	0.000190545	0.00187933	0.635828	0.0381274	0.122644	Chr7	45517589	45532839	3758	- && sp|Q9SIB9|ACO3M_ARATH Aconitate hydratase 3, mitochondrial OS=Arabidopsis thaliana OX=3702 GN=ACO3 PE=1 SV=2 && PF00330:Aconitase family (aconitate hydratase)|PF00694:Aconitase C-terminal domain	Aconitase
CSS0050373	48.9321	52.1384	76.7769	89.2911	184.44	0.0999315	0.6107	0.840324	0.557933	0.00235784	0.0558358	0.235442	0.329081	0.592658	1.05416	0.00737508	0.0766306	0.904092	0.000326891	0.00304047	0.796054	0.00128987	0.0169749	1.96414	8.62e-08	1.56e-06	1.83172	9.37e-07	2.03e-05	1.28817	0.000450402	0.00384806	Chr5	142981397	143003577	3948	- && sp|Q9M8Y0|SEC_ARATH Probable UDP-N-acetylglucosamine--peptide N-acetylglucosaminyltransferase SEC OS=Arabidopsis thaliana OX=3702 GN=SEC PE=1 SV=1 && PF13424:Tetratricopeptide repeat|PF13414:TPR repeat|PF00515:Tetratricopeptide repeat|PF13844:Glycosyl transferase family 41	TPR_1
CSS0004634	126.577	129.502	145.16	87.9604	157.67	0.0427994	0.842139	0.947154	0.163062	0.434543	0.872203	-0.702905	0.00465603	0.0346415	0.847177	0.00840476	0.083175	-0.485706	0.0574726	0.177071	-0.537684	0.0404623	0.189731	0.36684	0.211307	0.376679	0.288663	0.344449	0.556313	0.143187	0.614608	0.775886	Chr13	50776316	50786704	2631	- && sp|Q9ASS7|CAAT2_ARATH Cationic amino acid transporter 2, vacuolar OS=Arabidopsis thaliana OX=3702 GN=CAT2 PE=1 SV=1 && PF13520:Amino acid permease|PF13906:C-terminus of AA_permease	-
novel.1418	1924.53	1434.69	1317.94	1131.1	345.736	-0.413282	0.190608	0.485421	-0.12591	0.712993	0.955737	-0.199472	0.627734	0.818354	-1.70874	0.00210263	0.0325295	-0.728535	0.0596683	0.18174	-0.324525	0.469716	0.739612	-2.43099	4.48e-08	8.67e-07	-2.05664	7.48e-05	0.000858731	-1.90764	7.04e-05	0.000824403	Chr10	152040822	152041116	295	- && sp|Q04960|DNJH_CUCSA DnaJ protein homolog OS=Cucumis sativus OX=3659 GN=DNAJ1 PE=2 SV=1 && -	-
CSS0005290	155.179	121.687	179.343	245.764	433.15	-0.34367	0.177601	0.466924	0.557933	0.0719656	0.459703	0.470964	0.154563	0.386666	0.824069	0.00894047	0.086775	0.696596	0.0100326	0.0484012	1.03254	0.00017708	0.00373261	1.52556	7.59e-07	1.07e-05	1.83317	1.01e-08	3.83e-07	1.29512	0.000481997	0.00407812	Chr1	218816623	218818486	1864	- && sp|Q9LH84|AATP5_ARATH AAA-ATPase At3g28510 OS=Arabidopsis thaliana OX=3702 GN=At3g28510 PE=2 SV=1 && PF14363:Domain associated at C-terminal with AAA|PF00004:ATPase family associated with various cellular activities (AAA)	AAA
CSS0015233	424.767	412.434	544.133	345.599	159.851	-0.037214	0.896755	0.968513	0.398343	0.105852	0.54796	-0.635337	0.0690436	0.2329	-1.11016	0.0196968	0.144279	-0.265513	0.479678	0.696239	-0.234967	0.517853	0.772845	-1.36871	0.00105299	0.00595133	-1.36719	0.00096955	0.00719097	-1.74872	1.25e-05	0.000191172	Chr7	165515657	165519719	1104	- && sp|Q9FJ95|DHSO_ARATH Sorbitol dehydrogenase OS=Arabidopsis thaliana OX=3702 GN=SDH PE=1 SV=1 && PF08240:Alcohol dehydrogenase GroES-like domain|PF00107:Zinc-binding dehydrogenase	ADH_N
CSS0013248	159.085	96.1002	90.3862	91.0925	216.535	-0.714186	0.00912447	0.0705578	-0.0885551	0.693187	0.953305	0.0304858	0.88608	0.954149	1.25517	0.00323536	0.0437833	-0.760562	0.00601283	0.0323327	-0.0562337	0.821343	0.930659	0.501608	0.249246	0.422708	1.18479	0.00626424	0.0319903	1.28511	0.00222793	0.0140074	Chr12	144839208	144848285	2759	- && sp|Q93ZQ5|SPXM3_ARATH SPX domain-containing membrane protein At4g22990 OS=Arabidopsis thaliana OX=3702 GN=At4g22990 PE=2 SV=2 && PF03105:SPX domain|PF07690:Major Facilitator Superfamily	MFS_1
CSS0008065	192.763	161.308	197.906	84.5995	123.225	-0.2506	0.333528	0.644994	0.293816	0.142694	0.625192	-1.20854	1.03e-05	0.000249817	0.550853	0.134948	0.424587	-1.15512	0.000293671	0.00278537	-0.91297	0.00122907	0.0163543	-0.598513	0.0955327	0.213363	-0.382312	0.2497	0.455926	-0.660918	0.0384423	0.123298	Chr14	48074754	48079653	2639	- && sp|Q8H1H9|AMO_ARATH Primary amine oxidase OS=Arabidopsis thaliana OX=3702 GN=At1g62810 PE=2 SV=1 && PF02727:Copper amine oxidase, N2 domain|PF02728:Copper amine oxidase, N3 domain|PF01179:Copper amine oxidase, enzyme domain	-
CSS0009541	237.596	141.809	219.934	43.2107	16.2062	-0.735213	0.00194697	0.0229609	0.631751	0.00709613	0.118694	-2.32874	7.51e-08	3.61e-06	-1.41372	0.0219198	0.153828	-2.42225	1.68e-08	5.47e-07	-1.69457	0.000161032	0.00348052	-3.82719	6.88e-16	5.69e-14	-3.12778	6.53e-10	3.39e-08	-3.74346	2.59e-14	3.39e-12	Chr4	61289410	61291945	2536	- && - && PF07676:WD40-like Beta Propeller Repeat	PD40
CSS0022348	129.874	112.004	95.7145	86.7706	47.936	-0.205567	0.280204	0.590751	-0.227566	0.18727	0.687582	-0.122973	0.551146	0.770861	-0.850632	0.00129367	0.0231964	-0.545632	0.0154212	0.0673722	-0.348242	0.0968683	0.321831	-1.39088	9.36e-08	1.68e-06	-1.21917	7.83e-07	1.74e-05	-0.976649	4.27e-05	0.00053926	Contig1186	329640	334048	3040	- && sp|Q708Y0|EBF2_ARATH EIN3-binding F-box protein 2 OS=Arabidopsis thaliana OX=3702 GN=EBF2 PE=1 SV=1 && -	-
CSS0036936	335.477	308.615	319.846	286.469	434.475	-0.119054	0.733822	0.901886	0.0513288	0.837171	0.981763	-0.141679	0.63362	0.822193	0.604606	0.05361	0.258717	-0.200795	0.60734	0.78886	-0.0867989	0.730012	0.890244	0.410788	0.328145	0.509642	0.496244	0.0684819	0.189223	0.458843	0.157646	0.331618	Chr6	4537749	4540398	771	- && sp|Q9C7F5|NTF2B_ARATH Nuclear transport factor 2B OS=Arabidopsis thaliana OX=3702 GN=NTF2B PE=1 SV=1 && PF02136:Nuclear transport factor 2 (NTF2) domain	-
CSS0008920	160.704	175.141	178.992	189.318	246.182	0.130157	0.546829	0.804184	0.0312315	0.874441	0.985601	0.0984492	0.672541	0.846713	0.385018	0.147377	0.442921	0.269876	0.284152	0.512724	0.132376	0.524489	0.777107	0.660383	0.0203182	0.0657746	0.497258	0.0414181	0.131711	0.479511	0.0723398	0.193378	Chr1	122499286	122502281	1765	- && sp|P53492|ACT7_ARATH Actin-7 OS=Arabidopsis thaliana OX=3702 GN=ACT7 PE=1 SV=1 && PF00022:Actin	Actin
CSS0018750	2.12973	7.92297	16.0966	138.877	752.881	1.90784	0.00028217	0.00524832	1.02305	0.336255	0.816618	3.12914	0.00311225	0.0255651	2.44911	0.0348889	0.203587	6.0703	6.79e-40	7.58e-37	4.15348	1.5e-23	1.61e-20	8.52661	5.66e-13	2.99e-11	6.58365	9.81e-09	3.73e-07	5.56806	0.000114779	0.00124321	Chr10	160304017	160309029	1359	- && sp|P35336|PGLR_ACTDE Polygalacturonase OS=Actinidia deliciosa OX=3627 PE=2 SV=1 && PF00295:Glycosyl hydrolases family 28	-
CSS0022476	306.418	139.923	239.877	195.164	308.33	-1.12033	0.00273604	0.0293794	0.773635	0.267823	0.769254	-0.281474	0.494535	0.729695	0.664649	0.0108445	0.0987779	-0.614134	0.0239136	0.093449	0.495047	0.201996	0.483218	0.0552528	0.854681	0.917268	1.13545	0.00853466	0.0406052	0.387126	0.392952	0.596496	Chr7	43386826	43389680	1265	- && sp|Q8S932|ACCO_DIOKA 1-aminocyclopropane-1-carboxylate oxidase OS=Diospyros kaki OX=35925 GN=DK-ACO1 PE=2 SV=1 && PF03171:2OG-Fe(II) oxygenase superfamily|PF14226:non-haem dioxygenase in morphine synthesis N-terminal	2OG-FeII_Oxy
CSS0018089	218.229	165.304	214.307	148.986	196.565	-0.391871	0.0918257	0.31989	0.372947	0.107872	0.55277	-0.505645	0.209523	0.46211	0.401003	0.388985	0.694403	-0.514175	0.198071	0.408619	-0.129859	0.754386	0.900874	-0.103015	0.715932	0.83003	0.253896	0.413565	0.619757	-0.102061	0.713733	0.843281	Chr14	7714882	7716734	1691	- && sp|Q940T9|COL4_ARATH Zinc finger protein CONSTANS-LIKE 4 OS=Arabidopsis thaliana OX=3702 GN=COL4 PE=2 SV=2 && PF00643:B-box zinc finger|PF06203:CCT motif	CCT
CSS0046148	72.1048	93.5679	90.3274	75.5765	89.5523	0.384012	0.0386455	0.186629	-0.0513607	0.744563	0.961759	-0.239655	0.277588	0.540316	0.249558	0.342535	0.65609	0.102809	0.670168	0.829175	-0.288547	0.19834	0.478325	0.360096	0.130242	0.26738	-0.0570291	0.783111	0.887324	0.00895791	0.964021	0.982481	Chr14	43039012	43049868	4430	- && - && PF05641:Agenet domain	Agenet
CSS0001863	170.085	205.114	190.705	219.298	221.167	0.27293	0.366045	0.675533	-0.104667	0.675126	0.950578	0.219153	0.411162	0.666558	0.0171159	0.950308	0.984065	0.395636	0.222426	0.440084	0.117726	0.604486	0.825481	0.419151	0.245834	0.418839	0.11418	0.672814	0.817973	0.231093	0.456668	0.653882	Chr11	9481368	9486842	1521	- && sp|P0C8Z0|Y8359_ORYSI Uncharacterized protein OsI_027940 OS=Oryza sativa subsp. indica OX=39946 GN=OsI_027940 PE=1 SV=2 && PF04969:CS domain	-
CSS0025970	49.4749	44.7886	50.2272	62.1889	91.9216	-0.1328	0.501826	0.774648	0.164725	0.317702	0.80542	0.325756	0.125627	0.340841	0.570725	0.0701948	0.299361	0.369184	0.122155	0.298968	0.492809	0.0204529	0.12399	0.945417	0.00231703	0.0115276	1.04448	0.000423391	0.00365096	0.894274	0.00219552	0.0138535	Chr2	92305961	92387083	5911	- && sp|Q9SJM0|CALSA_ARATH Callose synthase 10 OS=Arabidopsis thaliana OX=3702 GN=CALS10 PE=2 SV=5 && PF14288:1,3-beta-glucan synthase subunit FKS1, domain-1|PF02364:1,3-beta-glucan synthase component	-
CSS0028066	387.58	298.583	255.421	231.798	329.171	-0.370778	0.115107	0.36534	-0.225574	0.299739	0.795192	-0.124127	0.63836	0.824763	0.514298	0.263643	0.584968	-0.710886	0.011146	0.0523844	-0.347165	0.145637	0.403925	-0.18791	0.676173	0.802861	0.15039	0.737053	0.859861	0.3882	0.396689	0.59992	Chr10	5312835	5327719	995	- && sp|Q8LLR0|MADS4_VITVI Agamous-like MADS-box protein MADS4 OS=Vitis vinifera OX=29760 GN=MADS4 PE=2 SV=2 && PF00319:SRF-type transcription factor (DNA-binding and dimerisation domain)|PF01486:K-box region	SRF-TF
CSS0012064	127.03	202.156	238.434	86.7426	56.2169	0.68074	0.0078786	0.0633313	0.236489	0.327868	0.812123	-1.44175	3.32e-06	9.46e-05	-0.622134	0.126681	0.410253	-0.513831	0.108492	0.275099	-1.20322	0.000468744	0.00795189	-1.12792	0.000664843	0.00404617	-1.84509	3.85e-07	9.39e-06	-2.06445	1.08e-10	6.83e-09	Chr3	34804310	34816489	2685	- && sp|A8MQN2|LNK1_ARATH Protein LNK1 OS=Arabidopsis thaliana OX=3702 GN=LNK1 PE=1 SV=1 && -	-
CSS0021356	213.073	194.491	190.847	82.9404	74.3173	-0.121797	0.530179	0.793512	-0.0277813	0.86897	0.985534	-1.18391	4e-09	2.66e-07	-0.152974	0.50712	0.77737	-1.32322	5.2e-09	1.89e-07	-1.20972	9.1e-10	1.14e-07	-1.47021	1.1e-09	3.02e-08	-1.38171	5.33e-12	4.47e-10	-1.33955	5.28e-11	3.62e-09	Chr1	35176737	35187181	2548	- && sp|O04197|COI1_ARATH Coronatine-insensitive protein 1 OS=Arabidopsis thaliana OX=3702 GN=COI1 PE=1 SV=1 && PF18791:Transport inhibitor response 1 protein domain|PF18511:F-box	-
CSS0048047	112.752	175.547	167.717	261.972	307.48	0.645639	0.00224847	0.0254743	-0.0656507	0.755466	0.963481	0.660369	0.0151483	0.0826608	0.238546	0.443059	0.732588	1.25082	4.68e-06	8.11e-05	0.597289	0.0212399	0.127294	1.49394	9.56e-08	1.71e-06	0.816258	0.0018835	0.0123628	0.894339	0.00135063	0.00940714	Chr15	4795212	4801284	1722	- && sp|O64982|PRS7_PRUPE 26S proteasome regulatory subunit 7 OS=Prunus persica OX=3760 GN=RPT1 PE=2 SV=1 && PF00004:ATPase family associated with various cellular activities (AAA)|PF17862:AAA+ lid domain	AAA
CSS0026211	285.134	294.225	239.422	362.83	311.143	0.0501707	0.849855	0.950281	-0.298438	0.123344	0.587762	0.618083	0.0068591	0.0462464	-0.217531	0.520089	0.784821	0.379098	0.20332	0.415878	0.322079	0.184362	0.459452	0.166985	0.642034	0.779718	0.0819916	0.798372	0.895897	0.397109	0.198464	0.38742	Chr9	30538779	30540811	827	- && sp|Q9LRX8|R13A2_ARATH 60S ribosomal protein L13a-2 OS=Arabidopsis thaliana OX=3702 GN=RPL13AB PE=2 SV=1 && PF00572:Ribosomal protein L13	-
CSS0028039	54.1378	44.0886	56.086	33.0085	31.7401	-0.284812	0.172867	0.460138	0.346036	0.0491559	0.377663	-0.746958	0.000576713	0.0068011	-0.0511346	0.843932	0.943888	-0.674802	0.00592841	0.0319632	-0.399079	0.0699046	0.267007	-0.719141	0.0060504	0.0250872	-0.468883	0.0416213	0.13222	-0.798535	0.000253494	0.00240936	Chr3	25101045	25158022	7371	- && sp|Q9FR53|TOR_ARATH Serine/threonine-protein kinase TOR OS=Arabidopsis thaliana OX=3702 GN=TOR PE=1 SV=1 && PF11865:Domain of unknown function (DUF3385)|PF02259:FAT domain|PF02260:FATC domain|PF00454:Phosphatidylinositol 3- and 4-kinase|PF08771:FKBP12-rapamycin binding domain	PI3_PI4_kinase
CSS0045129	241.641	271.078	260.511	282.482	397.832	0.172358	0.482385	0.76251	-0.0586204	0.778094	0.970028	0.135675	0.552613	0.771703	0.499188	0.0657936	0.288751	0.259813	0.335132	0.566334	0.0794495	0.755611	0.901536	0.764323	0.00671459	0.0272219	0.557002	0.0389697	0.125724	0.632013	0.00569975	0.0291384	Chr4	102837975	102842948	1097	- && sp|Q9SDY5|RCE1_ARATH NEDD8-conjugating enzyme Ubc12 OS=Arabidopsis thaliana OX=3702 GN=RCE1 PE=1 SV=1 && PF00179:Ubiquitin-conjugating enzyme	UQ_con
CSS0015523	216.935	263.393	236.277	274.177	384.813	0.284259	0.279739	0.590322	-0.157165	0.45534	0.881748	0.2328	0.354115	0.616902	0.493694	0.0458883	0.237519	0.369255	0.219957	0.437324	0.0783649	0.719039	0.884841	0.869236	0.0054794	0.0231135	0.551383	0.0078679	0.0380921	0.722507	0.00451733	0.0243138	Chr6	10463107	10469004	1053	- && sp|P51823|ARF2_ORYSJ ADP-ribosylation factor 2 OS=Oryza sativa subsp. japonica OX=39947 GN=ARF PE=2 SV=2 && PF00025:ADP-ribosylation factor family	Arf
CSS0009528	465.758	249.495	269.654	180.269	167.566	-0.891631	0.00394516	0.0384868	0.109219	0.727613	0.957966	-0.561357	0.095532	0.287095	-0.102892	0.788927	0.920598	-1.33283	5.99e-05	0.000725126	-0.450279	0.260565	0.554364	-1.42809	1.41e-07	2.43e-06	-0.574534	0.134673	0.303646	-0.663193	0.0144534	0.0593305	Chr8	155496574	155502734	1031	- && sp|O48850|VA725_ARATH Vesicle-associated membrane protein 725 OS=Arabidopsis thaliana OX=3702 GN=VAMP725 PE=2 SV=2 && PF00957:Synaptobrevin|PF13774:Regulated-SNARE-like domain	-
CSS0028710	97.5925	100.747	89.8223	69.8204	49.7953	0.0591987	0.802427	0.930446	-0.166541	0.312924	0.802738	-0.34672	0.122253	0.335382	-0.481214	0.109489	0.378745	-0.442212	0.111647	0.280914	-0.511455	0.0217451	0.129066	-0.917105	0.00396508	0.0178311	-1.01068	0.000147514	0.00151725	-0.82825	0.00157746	0.0106605	Chr2	107109821	107122873	3985	- && sp|Q0WV90|TPR1_ARATH Topless-related protein 1 OS=Arabidopsis thaliana OX=3702 GN=TPR1 PE=1 SV=3 && -	-
CSS0035786	219.895	130.655	213.632	107.339	111.345	-0.744152	0.0116869	0.0834229	0.70752	0.0138919	0.184646	-0.974498	0.000583743	0.00686205	0.0573751	0.871368	0.953672	-1.00002	0.000672	0.00551671	-0.264831	0.42618	0.708046	-0.935897	0.00489397	0.021103	-0.228044	0.548371	0.729967	-0.919056	0.00474266	0.0252645	Contig101	43948	49079	1892	- && sp|Q9LJU7|PPA18_ARATH Purple acid phosphatase 18 OS=Arabidopsis thaliana OX=3702 GN=PAP18 PE=2 SV=1 && PF14008:Iron/zinc purple acid phosphatase-like protein C|PF16656:Purple acid Phosphatase, N-terminal domain|PF00149:Calcineurin-like phosphoesterase	Metallophos
CSS0030896	79.9955	66.3116	89.9039	73.0667	72.667	-0.262194	0.202624	0.50212	0.43802	0.0152974	0.197045	-0.281442	0.234378	0.492086	-0.00345238	0.990196	0.996482	-0.0955678	0.70982	0.852442	0.158687	0.529112	0.779372	-0.0908477	0.712337	0.827804	0.1369	0.563984	0.741399	-0.285409	0.166196	0.343639	Chr13	24166095	24186710	4581	- && sp|Q8RXS6|INO80_ARATH Chromatin-remodeling ATPase INO80 OS=Arabidopsis thaliana OX=3702 GN=INO80 PE=2 SV=2 && PF00271:Helicase conserved C-terminal domain|PF00176:SNF2 family N-terminal domain|PF13892:DNA-binding domain	SNF2_N
CSS0008341	49.1585	101.922	80.5456	129.675	257.873	1.05862	1.5e-05	0.000464475	-0.338893	0.184821	0.684794	0.703756	0.0041941	0.031951	0.998389	0.00149802	0.0256933	1.43332	4.18e-10	1.94e-08	0.368452	0.142997	0.400007	2.43896	1.35e-14	9.58e-13	1.34925	6.08e-05	0.000721457	1.69905	3.12e-07	7.77e-06	Chr10	109785037	109791165	2924	- && sp|P54774|CDC48_SOYBN Cell division cycle protein 48 homolog OS=Glycine max OX=3847 GN=CDC48 PE=2 SV=1 && PF02359:Cell division protein 48 (CDC48), N-terminal domain|PF17862:AAA+ lid domain|PF00004:ATPase family associated with various cellular activities (AAA)|PF02933:Cell division protein 48 (CDC48), domain 2	AAA
CSS0050267	86.4571	89.2576	68.7329	180.78	260.52	0.0556951	0.803197	0.930749	-0.377779	0.0912102	0.512035	1.41386	1.06e-07	4.9e-06	0.531693	0.110576	0.380752	1.10328	3.38e-05	0.000445042	1.03811	0.000110822	0.00257821	1.6409	6.71e-08	1.24e-06	1.55167	4.57e-07	1.09e-05	1.94274	1.86e-10	1.12e-08	Chr2	12915964	12920795	2122	- && sp|Q9XI90|WRKY4_ARATH Probable WRKY transcription factor 4 OS=Arabidopsis thaliana OX=3702 GN=WRKY4 PE=1 SV=2 && PF03106:WRKY DNA -binding domain	WRKY
CSS0020570	131.964	148.988	123.248	89.8416	60.6716	0.18865	0.447193	0.738072	-0.274252	0.231081	0.738225	-0.436966	0.0992864	0.294286	-0.560168	0.162307	0.464885	-0.511521	0.0703208	0.20377	-0.710529	0.000790674	0.0119182	-1.0702	0.00896027	0.0343096	-1.29315	0.000716997	0.00558268	-1.00311	0.0144033	0.0591907	Chr13	52875647	52884564	3142	- && sp|Q8LFN2|Y3037_ARATH Probable inactive leucine-rich repeat receptor-like protein kinase At3g03770 OS=Arabidopsis thaliana OX=3702 GN=At3g03770 PE=1 SV=1 && PF07714:Protein tyrosine and serine/threonine kinase	Pkinase_Tyr
novel.4854	97.3772	95.8593	101.077	79.8428	81.3549	-0.0147101	0.94025	0.983587	0.0754073	0.691054	0.952646	-0.322393	0.217922	0.472301	0.0315248	0.916752	0.971468	-0.251678	0.345835	0.576595	-0.244345	0.330286	0.625248	-0.211843	0.419925	0.59745	-0.230754	0.332398	0.544276	-0.290025	0.241951	0.440006	Chr3	43863868	43877137	3894	- && sp|Q6DFF2|BRD4B_XENLA Bromodomain-containing protein 4B OS=Xenopus laevis OX=8355 GN=brd4-b PE=2 SV=1 && PF00439:Bromodomain	Bromodomain
CSS0029359	276.647	202.813	287.635	281.96	364.52	-0.440176	0.0710349	0.272774	0.502298	0.0243626	0.257442	-0.010169	0.959317	0.984774	0.376333	0.24685	0.567571	0.0618992	0.791168	0.898898	0.493296	0.0567136	0.235534	0.444811	0.167746	0.319863	0.84986	0.0141623	0.0594083	0.36453	0.229975	0.426637	Chr4	114340395	114351582	1176	- && sp|Q94JT5|CYL2_ARATH Cyclase-like protein 2 OS=Arabidopsis thaliana OX=3702 GN=CYCLASE2 PE=2 SV=1 && PF04199:Putative cyclase	-
CSS0015679	68.6027	75.4122	79.7128	95.4309	88.9829	0.14606	0.458558	0.746106	0.0798383	0.660638	0.947452	0.27644	0.18141	0.425866	-0.0946545	0.696184	0.879211	0.513077	0.0203042	0.0826371	0.359054	0.100991	0.329395	0.424142	0.0693183	0.168355	0.245135	0.278011	0.487337	0.17949	0.384151	0.588492	Chr6	149875954	149901566	4549	- && sp|Q8L5Y6|CAND1_ARATH Cullin-associated NEDD8-dissociated protein 1 OS=Arabidopsis thaliana OX=3702 GN=CAND1 PE=1 SV=1 && PF08623:TATA-binding protein interacting (TIP20)	-
CSS0044162	161.444	109.143	122.844	76.0917	45.7573	-0.557879	0.0105698	0.0779438	0.169509	0.321229	0.807236	-0.673204	0.000346585	0.00453808	-0.727781	0.00340142	0.0453135	-1.052	1.35e-05	0.000201122	-0.501723	0.0141058	0.0969911	-1.77299	1.3e-10	4.3e-09	-1.24939	2.98e-07	7.53e-06	-1.403	2.41e-10	1.39e-08	Chr12	100496058	100499985	3132	- && sp|Q708Y0|EBF2_ARATH EIN3-binding F-box protein 2 OS=Arabidopsis thaliana OX=3702 GN=EBF2 PE=1 SV=1 && -	-
CSS0002363	55.5623	103.951	109.807	95.4751	85.8565	0.912854	3.77e-07	2.11e-05	0.0785599	0.632977	0.942006	-0.18423	0.372553	0.633372	-0.148001	0.535744	0.793512	0.817946	0.000202033	0.00204687	-0.102894	0.609488	0.828594	0.676059	0.00344419	0.0158982	-0.270277	0.182855	0.372278	-0.334151	0.103637	0.248838	Chr15	2238658	2257004	3744	- && sp|Q9LJX4|PUM5_ARATH Pumilio homolog 5 OS=Arabidopsis thaliana OX=3702 GN=APUM5 PE=1 SV=2 && PF00806:Pumilio-family RNA binding repeat|PF07990:Nucleic acid binding protein NABP	PUF
CSS0009377	220.151	374.647	340.496	392.221	458.859	0.77395	0.000135575	0.00287181	-0.138172	0.475062	0.888565	0.222186	0.356612	0.618767	0.232512	0.351117	0.662367	0.868406	0.000550965	0.00468991	0.0866391	0.696309	0.874078	1.10514	8.21e-06	8.91e-05	0.297808	0.145382	0.32023	0.449872	0.0535039	0.156313	Chr10	160903510	160904381	872	- && sp|A2YEZ6|SAP8_ORYSI Zinc finger A20 and AN1 domain-containing stress-associated protein 8 OS=Oryza sativa subsp. indica OX=39946 GN=SAP8 PE=2 SV=2 && PF01754:A20-like zinc finger|PF01428:AN1-like Zinc finger	zf-A20
CSS0010476	68.6067	104.185	96.6906	217.787	802.857	0.615302	0.0311937	0.161902	-0.10805	0.763629	0.965597	1.18874	0.00399147	0.0307726	1.89086	1.41e-05	0.000775514	1.71015	7.04e-07	1.54e-05	1.08504	0.00136999	0.0177891	3.60389	7.31e-20	1.02e-17	2.95712	1.03e-13	1.2e-11	3.08161	5.45e-11	3.72e-09	Chr2	17085191	17086276	1086	- && sp|Q96471|DCAM_IPONI S-adenosylmethionine decarboxylase proenzyme OS=Ipomoea nil OX=35883 GN=SAMDC PE=3 SV=1 && PF01536:Adenosylmethionine decarboxylase	SAM_decarbox
CSS0032965	333.817	447.054	404.942	511.478	549.037	0.429255	0.0480535	0.21305	-0.1431	0.439574	0.874553	0.356757	0.283134	0.546062	0.109677	0.775151	0.915615	0.654228	0.058671	0.179601	0.21636	0.522378	0.775886	0.765584	0.00584796	0.0243844	0.303221	0.2451	0.450226	0.461281	0.0567293	0.162744	Chr13	75373007	75381630	753	- && sp|P93087|CALM_CAPAN Calmodulin OS=Capsicum annuum OX=4072 GN=CCM1 PE=2 SV=3 && PF13499:EF-hand domain pair	-
CSS0043344	125.133	89.7009	110.912	95.4729	131.755	-0.473424	0.0204141	0.122591	0.305644	0.0811605	0.487275	-0.198936	0.355391	0.61782	0.469349	0.0825387	0.326347	-0.356712	0.140432	0.327845	0.109534	0.590254	0.817268	0.11972	0.667831	0.797489	0.559234	0.0218633	0.0818275	0.268842	0.285411	0.488589	Chr6	166280537	166288679	2963	- && sp|Q93ZT6|IF4G1_ARATH Eukaryotic translation initiation factor isoform 4G-1 OS=Arabidopsis thaliana OX=3702 GN=EIF(ISO)4G1 PE=1 SV=1 && PF02854:MIF4G domain|PF02847:MA3 domain	-
CSS0031765	24.6103	67.4448	44.9004	440.672	241.38	1.46167	7.4e-05	0.00174868	-0.589607	0.0856284	0.499238	3.31684	1.48e-18	6.51e-16	-0.859545	0.155444	0.455037	4.19981	6.47e-26	2.15e-23	2.72685	2.77e-11	4.83e-09	3.34296	4.45e-09	1.07e-07	1.84522	0.00210649	0.0134603	2.45125	2.39e-05	0.000330239	Chr15	47140328	47143931	890	- && sp|A7PHN8|CSPL4_VITVI CASP-like protein 1F1 OS=Vitis vinifera OX=29760 GN=VIT_17s0000g00560 PE=2 SV=2 && PF04535:Domain of unknown function (DUF588)	-
CSS0009489	165.599	122.8	178.996	43.5077	28.2728	-0.421385	0.0303217	0.158947	0.54302	0.00722874	0.120654	-2.02301	3.94e-13	6.5e-11	-0.616291	0.174468	0.480442	-1.89164	5.88e-12	3.78e-10	-1.47823	1.58e-08	1.46e-06	-2.49835	1.95e-09	5.09e-08	-2.10995	5.49e-07	1.28e-05	-2.64039	8.95e-10	4.53e-08	Chr8	131218270	131222597	3736	- && sp|Q9SGP2|HSL1_ARATH Receptor-like protein kinase HSL1 OS=Arabidopsis thaliana OX=3702 GN=HSL1 PE=2 SV=1 && PF00069:Protein kinase domain|PF13855:Leucine rich repeat	Pkinase
CSS0001389	86.221	82.1162	82.7917	101.652	169.612	-0.0639468	0.758904	0.912322	0.0115189	0.946609	0.994252	0.314588	0.122835	0.336169	0.744181	0.00788546	0.0798585	0.272343	0.257437	0.481558	0.328684	0.117602	0.358343	1.02268	0.00039661	0.00259246	1.05455	6.7e-05	0.000781874	1.05652	4.1e-05	0.000521858	Chr10	165255226	165263568	3015	- && sp|Q852L0|HD16N_ORYSJ Casein kinase 1-like protein HD16 OS=Oryza sativa subsp. japonica OX=39947 GN=HD16 PE=1 SV=1 && PF00069:Protein kinase domain	Pkinase
CSS0029198	32.436	23.6734	30.394	22.3295	26.1514	-0.442932	0.0703569	0.271115	0.3595	0.0459097	0.363441	-0.427664	0.0612825	0.215741	0.233443	0.388763	0.694209	-0.500367	0.0767971	0.216605	-0.0658067	0.762052	0.90406	-0.259053	0.397653	0.577039	0.149259	0.52461	0.712134	-0.193782	0.418838	0.620504	Chr12	19541732	19634311	13139	- && sp|Q709C8|VP13C_HUMAN Vacuolar protein sorting-associated protein 13C OS=Homo sapiens OX=9606 GN=VPS13C PE=1 SV=1 && PF12624:N-terminal region of Chorein or VPS13|PF06650:SHR-binding domain of vacuolar-sorting associated protein 13|PF16908:Vacuolar sorting-associated protein 13, N-terminal|PF06101:Vacuolar protein sorting-associated protein 62|PF16910:Repeating coiled region of VPS13	-
CSS0044091	207.491	180.874	287.447	133.83	145.356	-0.190285	0.353826	0.664706	0.668014	0.00146204	0.0397792	-1.08633	3.71e-06	0.000104008	0.125029	0.634106	0.848225	-0.597422	0.00909011	0.0448405	-0.414852	0.039893	0.188243	-0.466005	0.0910943	0.205978	-0.308686	0.224045	0.425446	-0.962808	0.000521783	0.00435054	Chr15	80106369	80126604	2159	- && sp|Q9SU63|AL2B4_ARATH Aldehyde dehydrogenase family 2 member B4, mitochondrial OS=Arabidopsis thaliana OX=3702 GN=ALDH2B4 PE=1 SV=1 && PF00171:Aldehyde dehydrogenase family	Aldedh
CSS0045277	70.5362	71.9022	97.3369	54.3951	41.9573	0.0374813	0.859792	0.954433	0.436795	0.0226708	0.248679	-0.821882	3.57e-05	0.000707883	-0.36826	0.155133	0.454686	-0.337462	0.130839	0.313154	-0.38252	0.0859715	0.300024	-0.699922	0.00707121	0.0283782	-0.770013	0.00280102	0.0169488	-1.19287	2.61e-07	6.67e-06	Chr10	118686537	118703634	5382	- && sp|Q9LYZ7|UPL4_ARATH E3 ubiquitin-protein ligase UPL4 OS=Arabidopsis thaliana OX=3702 GN=UPL4 PE=3 SV=1 && PF00632:HECT-domain (ubiquitin-transferase)	HECT
CSS0032724	73.7446	64.7634	85.1631	108.436	90.1977	-0.176315	0.439025	0.731819	0.394601	0.100689	0.536969	0.366238	0.148573	0.377233	-0.259165	0.490787	0.766575	0.596732	0.0120779	0.0557573	0.763739	0.00199601	0.023782	0.339221	0.350011	0.531821	0.480643	0.202223	0.398109	0.100578	0.790959	0.89054	Contig822	65016	82942	3622	- && sp|Q5XEZ5|CSC1_ARATH Calcium permeable stress-gated cation channel 1 OS=Arabidopsis thaliana OX=3702 GN=CSC1 PE=1 SV=1 && PF13967:Late exocytosis, associated with Golgi transport|PF14703:Cytosolic domain of 10TM putative phosphate transporter|PF02714:Calcium-dependent channel, 7TM region, putative phosphate	-
CSS0020857	121.859	80.1461	89.881	63.9006	82.4375	-0.594401	0.00438508	0.0414528	0.164841	0.405767	0.858407	-0.47426	0.0489172	0.185702	0.372502	0.177816	0.48489	-0.893822	0.000345861	0.00318287	-0.307413	0.201426	0.482253	-0.514592	0.0430024	0.117584	0.0470984	0.840803	0.920804	-0.102394	0.661039	0.808814	Chr2	63414544	63437215	3972	- && sp|Q8GSA7|CMTA3_ARATH Calmodulin-binding transcription activator 3 OS=Arabidopsis thaliana OX=3702 GN=CAMTA3 PE=1 SV=1 && PF01833:IPT/TIG domain|PF12796:Ankyrin repeats (3 copies)|PF03859:CG-1 domain	CG-1
CSS0000793	183.678	171.586	151.451	89.7908	85.1778	-0.0927938	0.694425	0.883189	-0.180609	0.310793	0.802098	-0.736439	0.0121643	0.0709289	-0.0729825	0.824406	0.936949	-1.00078	0.00208539	0.0138915	-0.913787	0.00158067	0.019783	-1.0647	0.000189569	0.00137583	-1.00545	7.84e-07	1.74e-05	-0.810114	0.00017008	0.00172096	Chr14	23358098	23365338	2025	- && sp|Q92945|FUBP2_HUMAN Far upstream element-binding protein 2 OS=Homo sapiens OX=9606 GN=KHSRP PE=1 SV=4 && PF00013:KH domain	KH_1
CSS0018657	166.118	161.587	149.348	126.475	155.665	-0.0303494	0.883656	0.963357	-0.114178	0.674431	0.950578	-0.221948	0.476365	0.717515	0.305528	0.360029	0.67078	-0.354703	0.164836	0.363324	-0.33437	0.195388	0.474709	-0.0463039	0.879284	0.932773	-0.0517045	0.868119	0.9355	0.0767401	0.833153	0.914378	Chr6	154489725	154496273	2531	- && sp|Q38890|GUN25_ARATH Endoglucanase 25 OS=Arabidopsis thaliana OX=3702 GN=KOR PE=1 SV=1 && PF00759:Glycosyl hydrolase family 9	-
CSS0043117	931.489	122.099	226.216	17.3771	7.72512	-2.92515	3.85e-22	4.24e-19	0.887831	0.00227009	0.0543397	-3.68359	1.07e-14	2.55e-12	-1.16725	0.169056	0.473914	-5.71268	2.26e-33	1.37e-30	-2.79437	5.14e-08	3.93e-06	-6.87304	3.04e-11	1.14e-09	-3.9813	1.2e-07	3.34e-06	-4.85059	3.4e-11	2.46e-09	Chr7	15614316	15616747	1349	- && sp|O23787|THI4_CITSI Thiamine thiazole synthase, chloroplastic OS=Citrus sinensis OX=2711 GN=THI1 PE=2 SV=1 && PF01946:Thi4 family	-
CSS0018374	105.407	154.808	139.114	179.416	217.135	0.562417	0.00500131	0.045422	-0.154777	0.369289	0.836918	0.384519	0.059598	0.211638	0.281388	0.263604	0.584948	0.802432	0.000526274	0.00450187	0.231892	0.247797	0.539818	1.08928	3.55e-05	0.000322751	0.493347	0.0338191	0.113043	0.662954	0.00433608	0.023552	Chr6	71004311	71010326	1926	- && sp|Q9SEI2|PS6AA_ARATH 26S proteasome regulatory subunit 6A homolog A OS=Arabidopsis thaliana OX=3702 GN=RPT5A PE=1 SV=1 && PF00004:ATPase family associated with various cellular activities (AAA)|PF17862:AAA+ lid domain|PF16450:Proteasomal ATPase OB C-terminal domain	AAA
CSS0004197	89.3491	116.088	118.417	129.565	188.768	0.386525	0.032032	0.164918	0.0279384	0.87124	0.985534	0.147372	0.478863	0.719011	0.548918	0.0334193	0.198483	0.573041	0.00813426	0.0410555	0.177778	0.375403	0.666688	1.12701	9.41e-06	0.000100544	0.706423	0.00314463	0.0185374	0.693989	0.003911	0.02173	Chr6	169136861	169146264	2377	- && sp|A5A7I8|CDPK5_SOLTU Calcium-dependent protein kinase 5 OS=Solanum tuberosum OX=4113 GN=CPK5 PE=2 SV=1 && PF13499:EF-hand domain pair|PF00069:Protein kinase domain	Pkinase
CSS0032256	1856.94	102.474	521.249	16.4114	6.64948	-4.17626	1.69e-27	4.4e-24	2.34371	6.74e-08	1.4e-05	-4.96839	1.18e-21	7.22e-19	-1.30334	0.081733	0.324937	-6.79045	7.24e-47	1.25e-43	-2.61939	3.23e-08	2.67e-06	-8.08525	6.34e-38	6.97e-35	-3.94402	2.49e-09	1.11e-07	-6.26561	3.26e-19	1.04e-16	Chr1	33763477	33764237	761	- && sp|P19037|HS181_ARATH 18.1 kDa class I heat shock protein OS=Arabidopsis thaliana OX=3702 GN=HSP18.1 PE=1 SV=1 && PF00011:Hsp20/alpha crystallin family	-
CSS0039565	156.126	186.909	192.076	164.144	240.474	0.267108	0.160152	0.441141	0.0386213	0.829644	0.980449	-0.208528	0.363674	0.624878	0.555451	0.02568	0.169804	0.107989	0.652519	0.81781	-0.16698	0.441907	0.719437	0.669397	0.00500174	0.0214748	0.368601	0.0687192	0.189675	0.345435	0.110966	0.260651	Chr4	72838759	72851741	1800	- && sp|Q9ZQ31|STY13_ARATH Serine/threonine-protein kinase STY13 OS=Arabidopsis thaliana OX=3702 GN=STY13 PE=1 SV=2 && PF07714:Protein tyrosine and serine/threonine kinase	Pkinase_Tyr
CSS0036170	78.4092	81.844	198.065	161.654	901.742	0.0686978	0.764317	0.914611	1.27469	6.33e-10	2.5e-07	-0.276329	0.278786	0.541241	2.48671	1.81e-10	6.18e-08	1.07691	8.98e-05	0.00102611	1.00075	1.32e-05	0.000464994	3.5707	2.17e-20	3.26e-18	3.46806	9.56e-21	3.46e-18	2.2071	9.65e-09	3.76e-07	Chr4	167523751	167525871	2121	- && - && -	-
CSS0037724	195.741	308.644	329.812	288.775	306.696	0.661682	0.00785185	0.063134	0.0953956	0.639459	0.94367	-0.173361	0.487543	0.725248	0.0913775	0.744935	0.9025	0.592769	0.0418609	0.140779	-0.0753419	0.73252	0.891124	0.690161	0.0288384	0.0865729	-0.00467995	0.984494	0.992027	-0.0862792	0.752927	0.867356	Chr14	77582609	77586545	1128	- && sp|Q9SZE4|VP322_ARATH Vacuolar protein sorting-associated protein 32 homolog 2 OS=Arabidopsis thaliana OX=3702 GN=VPS32.2 PE=1 SV=1 && PF03357:Snf7	ESCRT-III
CSS0028444	191.067	180.552	162.939	218.28	152.59	-0.0750588	0.775008	0.918931	-0.149397	0.528898	0.910837	0.439859	0.0901141	0.276476	-0.510029	0.0599511	0.274823	0.226703	0.429657	0.654108	0.292806	0.289951	0.584744	-0.279912	0.321608	0.50272	-0.240367	0.378377	0.588842	-0.0742976	0.756354	0.869457	Contig1170	6532	12228	1605	- && sp|P22241|DRPD_CRAPL Desiccation-related protein PCC27-45 OS=Craterostigma plantagineum OX=4153 PE=2 SV=1 && PF03168:Late embryogenesis abundant protein	-
CSS0028151	148.761	132.988	142.391	68.0029	59.4957	-0.150736	0.499945	0.773521	0.0970207	0.637193	0.942768	-1.04731	5.25e-05	0.000979302	-0.188988	0.568649	0.812216	-1.08997	6.6e-05	0.000789356	-0.948622	0.00100749	0.0142581	-1.27296	4.36e-06	5.08e-05	-1.15783	9.28e-05	0.00103291	-1.23778	1.03e-06	2.18e-05	Chr13	42119428	42135927	3319	- && sp|Q0JF58|AGO4B_ORYSJ Protein argonaute 4B OS=Oryza sativa subsp. japonica OX=39947 GN=AGO4B PE=2 SV=1 && PF16486:N-terminal domain of argonaute|PF02170:PAZ domain|PF16487:Mid domain of argonaute|PF02171:Piwi domain|PF16488:Argonaute linker 2 domain|PF08699:Argonaute linker 1 domain	Piwi
CSS0049748	178.064	136.024	129.616	140.585	124.774	-0.378601	0.177833	0.467285	-0.0719803	0.796952	0.97434	0.136067	0.658938	0.837653	-0.169114	0.650081	0.856787	-0.302963	0.326611	0.557477	0.0662008	0.855205	0.946481	-0.465519	0.103622	0.226312	-0.124299	0.733123	0.857362	-0.0331103	0.90578	0.952744	Chr14	73164760	73171818	2383	- && sp|P42158|CKL1_ARATH Casein kinase 1-like protein 1 OS=Arabidopsis thaliana OX=3702 GN=CKL1 PE=2 SV=2 && PF00069:Protein kinase domain	Pkinase
CSS0026442	100.772	58.6303	95.9395	37.755	48.9192	-0.767415	0.00494788	0.0450882	0.708717	0.00152804	0.0410392	-1.32596	3.45e-08	1.8e-06	0.381075	0.324229	0.642731	-1.37236	2.96e-06	5.44e-05	-0.61675	0.0237938	0.136387	-0.986882	0.0117259	0.0425711	-0.254882	0.510572	0.701629	-0.947175	0.00920321	0.0419381	Chr15	44320637	44334571	3591	- && sp|Q64M78|OML4_ORYSJ Protein MEI2-like 4 OS=Oryza sativa subsp. japonica OX=39947 GN=ML4 PE=2 SV=1 && PF04059:RNA recognition motif 2|PF00076:RNA recognition motif. (a.k.a. RRM, RBD, or RNP domain)	RRM_1
CSS0002951	0.0846057	0.0595579	0.28057	0.0142178	942.48	-0.504157	0.822622	1	2.23713	0.211268	1	-4.12333	0.0553158	0.201445	15.856	7.34e-10	2.11e-07	-2.38282	0.405599	1	-1.88251	0.538616	1	13.4899	4.89e-10	1.44e-08	13.9535	2.7e-10	1.51e-08	11.7447	1.55e-07	4.27e-06	Chr8	36817544	36820479	1964	- && sp|P43309|PPO_MALDO Polyphenol oxidase, chloroplastic OS=Malus domestica OX=3750 PE=1 SV=1 && PF12143:Protein of unknown function (DUF_B2219)|PF00264:Common central domain of tyrosinase|PF12142:Polyphenol oxidase middle domain	-
CSS0026938	248.137	54.8718	87.1988	9.98879	7.38678	-2.17237	3.48e-07	1.99e-05	0.667894	0.110884	0.559926	-3.11046	1.26e-17	4.83e-15	-0.425925	0.376734	0.684843	-4.60597	8.66e-34	5.66e-31	-2.44357	2.43e-06	0.000111445	-5.02621	3.76e-43	6.4e-40	-2.88513	9.95e-08	2.85e-06	-3.53977	2.81e-25	2.07e-22	Contig1151	471905	479843	2913	- && sp|Q94A08|RFS2_ARATH Probable galactinol--sucrose galactosyltransferase 2 OS=Arabidopsis thaliana OX=3702 GN=RFS2 PE=2 SV=2 && PF05691:Raffinose synthase or seed imbibition protein Sip1	-
CSS0047845	506.398	188.443	681.878	229.687	339.897	-1.41428	1.51e-06	6.96e-05	1.85423	6.19e-12	4.5e-09	-1.55161	9.28e-05	0.00155816	0.568833	0.379366	0.687056	-1.10067	0.00693674	0.0361661	0.304426	0.488236	0.752719	-0.518802	0.349004	0.5309	0.862763	0.148664	0.324816	-0.979251	0.0851026	0.216914	Chr11	92157949	92158944	816	- && sp|Q8L471|FLZ8_ARATH FCS-Like Zinc finger 8 OS=Arabidopsis thaliana OX=3702 GN=FLZ8 PE=1 SV=1 && PF04570:zinc-finger of the FCS-type, C2-C2	-
CSS0037634	127.036	159.561	124.23	201.332	261.661	0.337393	0.0766378	0.286063	-0.361795	0.0210581	0.238349	0.715043	0.000736424	0.00826917	0.382435	0.174069	0.479988	0.701208	0.00318077	0.0194378	0.355625	0.0965808	0.321168	1.08873	5.5e-05	0.000472427	0.717679	0.00322152	0.0188913	1.09513	4.76e-06	8.3e-05	Chr9	1492312	1498436	1894	- && sp|Q41328|PTI1_SOLLC Pto-interacting protein 1 OS=Solanum lycopersicum OX=4081 GN=PTI1 PE=1 SV=2 && PF07714:Protein tyrosine and serine/threonine kinase	Pkinase_Tyr
CSS0030581	275.775	29.6422	91.1434	66.197	637.18	-3.20755	4.39e-29	1.4e-25	1.61725	2.96e-05	0.00206356	-0.446347	0.253412	0.513942	3.27421	6.82e-11	2.84e-08	-2.02484	3.87e-14	3.68e-12	1.17299	0.000692432	0.0107798	1.25837	0.00675927	0.0273737	4.42776	2.29e-17	5.04e-15	2.83374	2.7e-07	6.86e-06	Chr3	79196070	79206248	2073	- && sp|Q9SQT8|DHQSD_ARATH Bifunctional 3-dehydroquinate dehydratase/shikimate dehydrogenase, chloroplastic OS=Arabidopsis thaliana OX=3702 GN=EMB3004 PE=1 SV=1 && PF01487:Type I 3-dehydroquinase|PF08501:Shikimate dehydrogenase substrate binding domain|PF18317:Shikimate 5'-dehydrogenase C-terminal domain	-
CSS0025729	160.451	124.485	135.57	149.133	198.641	-0.357627	0.120083	0.375241	0.121526	0.566944	0.924125	0.156247	0.527617	0.754972	0.417378	0.152033	0.449891	-0.0688771	0.794577	0.90032	0.279939	0.311838	0.608068	0.355088	0.164579	0.315594	0.677242	0.0129599	0.0556633	0.572954	0.00942117	0.0426599	Chr7	119541614	119562191	1819	- && sp|Q42885|AROC2_SOLLC Chorismate synthase 2, chloroplastic OS=Solanum lycopersicum OX=4081 GN=CS2 PE=2 SV=1 && PF01264:Chorismate synthase	-
CSS0023752	83.6549	62.0769	118.33	44.4989	84.4501	-0.421997	0.131412	0.39606	0.929538	0.00157254	0.0419818	-1.39421	4.25e-06	0.000116296	0.928144	0.00579217	0.0652889	-0.875397	0.00217023	0.0143435	-0.462241	0.17148	0.441724	0.0605106	0.828526	0.901284	0.447655	0.197696	0.392206	-0.466986	0.122312	0.278917	Chr10	30715919	30734067	4758	- && sp|Q9LI74|CHUP1_ARATH Protein CHUP1, chloroplastic OS=Arabidopsis thaliana OX=3702 GN=CHUP1 PE=1 SV=1 && -	-
CSS0017412	214.767	132.143	306.128	139.325	364.89	-0.694165	0.00106098	0.0143877	1.21206	5.43e-08	1.18e-05	-1.11893	5.69e-06	0.000149822	1.39583	3.66e-05	0.0016599	-0.590131	0.0124404	0.0570581	0.0963192	0.648599	0.849849	0.812665	0.0168828	0.0567618	1.47529	9.28e-06	0.000147404	0.275039	0.434269	0.634085	Chr9	161070879	161077171	1899	- && sp|P17598|CATA1_GOSHI Catalase isozyme 1 OS=Gossypium hirsutum OX=3635 GN=CAT1 PE=2 SV=2 && PF00199:Catalase|PF06628:Catalase-related immune-responsive	Catalase
CSS0010503	167.033	192.142	170.743	175.773	115.246	0.211617	0.266681	0.576737	-0.170639	0.437606	0.873917	0.0586356	0.811893	0.920841	-0.603967	0.0500394	0.248891	0.111088	0.607408	0.788919	-0.109107	0.581889	0.81255	-0.48843	0.108412	0.234089	-0.734661	0.0126716	0.0547651	-0.549615	0.092351	0.229936	Contig800	8057	14578	1703	- && sp|O49447|ADT3_ARATH ADP,ATP carrier protein 3, mitochondrial OS=Arabidopsis thaliana OX=3702 GN=AAC3 PE=1 SV=1 && PF00153:Mitochondrial carrier protein	Mito_carr
CSS0014862	217.083	207.564	169.165	102.302	65.6649	-0.054705	0.821326	0.938317	-0.297136	0.219412	0.725495	-0.706329	0.037617	0.155078	-0.637255	0.198958	0.513052	-1.04763	0.00195115	0.0131517	-1.00158	0.00606609	0.0536392	-1.6784	4.35e-05	0.000384908	-1.65985	0.000187389	0.00185147	-1.34398	0.00139824	0.00967982	Chr10	97786129	97808702	2380	- && sp|F4I2J8|CATIN_ARATH Cactin OS=Arabidopsis thaliana OX=3702 GN=CTN PE=1 SV=1 && PF10312:Conserved mid region of cactin|PF09732:Cactus-binding C-terminus of cactin protein	-
CSS0037839	47.9281	90.4181	80.1678	194.751	260.1	0.923853	4.08e-06	0.00016129	-0.174029	0.409993	0.861632	1.29982	3.55e-07	1.4e-05	0.423496	0.127103	0.411172	2.05994	1.37e-16	1.86e-14	1.12753	8.86e-07	4.79e-05	2.48676	3.67e-21	6.24e-19	1.5296	1.64e-10	9.71e-09	1.71794	2.34e-10	1.35e-08	Chr7	171837746	171839842	2097	- && sp|Q9FYR7|SCL8_ARATH Scarecrow-like protein 8 OS=Arabidopsis thaliana OX=3702 GN=SCL8 PE=2 SV=1 && PF03514:GRAS domain family	GRAS
CSS0043965	199.115	98.9241	171.458	124.42	223.801	-0.998539	0.000266964	0.00502085	0.792732	0.00273991	0.0621539	-0.444522	0.0414182	0.165477	0.85353	0.00205607	0.032067	-0.638589	0.00650388	0.0344406	0.349561	0.227578	0.51578	0.220318	0.440358	0.616131	1.18691	0.000387214	0.00338591	0.408174	0.124997	0.282883	Chr9	160954056	160965046	2415	- && sp|Q8LEV3|Y2060_ARATH BTB/POZ domain-containing protein At2g30600 OS=Arabidopsis thaliana OX=3702 GN=At2g30600/At2g30610 PE=2 SV=1 && PF12248:Farnesoic acid 0-methyl transferase|PF00651:BTB/POZ domain|PF00754:F5/8 type C domain	BTB
CSS0012640	123.082	221.107	233.301	234.298	301.702	0.852544	7.23e-05	0.00171994	0.0773388	0.697395	0.954212	0.024101	0.918503	0.967488	0.371618	0.18037	0.489171	0.96476	0.00012222	0.00132596	0.104455	0.672463	0.862016	1.34065	2.65e-07	4.25e-06	0.455634	0.0764344	0.205141	0.391979	0.0999421	0.24272	Chr8	120704696	120706145	1260	- && sp|P0CG85|UBI1P_NICSY Polyubiquitin OS=Nicotiana sylvestris OX=4096 GN=UBI11 PE=2 SV=1 && PF00240:Ubiquitin family	ubiquitin
CSS0010154	340.649	190.255	244.618	126.341	129.067	-0.834412	0.000102275	0.00228454	0.36223	0.0285895	0.282825	-0.934814	1.14e-05	0.000272733	0.035782	0.889161	0.961159	-1.39726	4.76e-08	1.41e-06	-0.569745	0.00729739	0.0616264	-1.35541	6.19e-07	9e-06	-0.553622	0.0114788	0.050795	-0.901681	3.34e-05	0.00044009	Chr14	47325140	47331443	1600	- && sp|Q93YR3|F10AL_ARATH FAM10 family protein At4g22670 OS=Arabidopsis thaliana OX=3702 GN=At4g22670 PE=1 SV=1 && PF17830:STI1 domain|PF18253:Hsp70-interacting protein N N-terminal domain	-
CSS0033324	13.5159	12.0824	50.529	122.833	1746.23	-0.146786	0.70009	0.886057	2.06281	7e-10	2.74e-07	1.30368	0.000150787	0.00230136	3.83618	0.00165702	0.0277707	3.23301	3.64e-18	5.89e-16	3.36723	1.17e-19	8.25e-17	7.07789	1.06e-08	2.37e-07	7.19401	5.47e-09	2.23e-07	5.14344	2.16e-05	0.00030361	Contig1040	16357	22590	1808	- && sp|Q6XQ14|C71E7_MANES 2-methylbutanal oxime monooxygenase OS=Manihot esculenta OX=3983 GN=CYP71E7 PE=1 SV=1 && PF00067:Cytochrome P450	p450
CSS0042742	333.959	387.178	296.717	476.344	363.495	0.218473	0.401116	0.705248	-0.384807	0.0626646	0.427267	0.700585	0.00377685	0.029581	-0.385698	0.211394	0.527094	0.544073	0.0635273	0.189797	0.318858	0.191761	0.469881	0.1642	0.620383	0.763685	-0.0887058	0.75851	0.873533	0.312365	0.26892	0.470822	Chr4	112953143	112953876	734	- && sp|P46293|RS16_GOSHI 40S ribosomal protein S16 OS=Gossypium hirsutum OX=3635 GN=RPS16 PE=2 SV=1 && PF00380:Ribosomal protein S9/S16	-
CSS0047427	255.085	150.348	118.183	88.7473	78.0841	-0.754996	0.000376349	0.00656175	-0.34852	0.0889841	0.507165	-0.393916	0.082625	0.261066	-0.179983	0.646487	0.854709	-1.48754	4.07e-10	1.89e-08	-0.741099	0.00158108	0.019783	-1.66419	9.46e-06	0.000101065	-0.944546	0.0137422	0.0582124	-0.579251	0.127495	0.286952	Chr6	124630812	124636452	2027	- && - && PF03080:Neprosin|PF14365:Neprosin activation peptide	-
CSS0012870	246.788	251.711	326.46	182.495	149.636	0.0383627	0.844319	0.948002	0.374351	0.0501527	0.381478	-0.821149	0.00401349	0.0309062	-0.282761	0.464634	0.747728	-0.397213	0.16709	0.366733	-0.444146	0.121871	0.365349	-0.673822	0.0393922	0.109817	-0.74638	0.0232893	0.0858034	-1.106	0.000719552	0.00564374	Chr3	32437668	32453303	1614	- && sp|Q0WM29|MMSA_ARATH Methylmalonate-semialdehyde dehydrogenase [acylating], mitochondrial OS=Arabidopsis thaliana OX=3702 GN=ALDH6B2 PE=1 SV=2 && PF00171:Aldehyde dehydrogenase family	Aldedh
CSS0019127	162.007	136.184	137.279	164.83	148.202	-0.244763	0.364278	0.674214	0.0104401	0.963378	0.996645	0.281737	0.236027	0.49405	-0.146309	0.59657	0.827057	0.0574398	0.841387	0.924463	0.294724	0.283859	0.577238	-0.0841769	0.775941	0.869174	0.126066	0.660614	0.810527	0.132436	0.559456	0.736826	Chr10	66429578	66438448	1549	- && sp|Q9FUD3|BZIP9_ARATH Basic leucine zipper 9 OS=Arabidopsis thaliana OX=3702 GN=BZIP9 PE=1 SV=1 && PF00170:bZIP transcription factor	bZIP_1
CSS0026721	505.391	169.634	477.464	497.785	435.693	-1.56716	1.13e-05	0.00036945	1.48946	3.41e-05	0.00232512	0.0801359	0.868672	0.946649	-0.191532	0.762974	0.910961	0.0121041	0.979797	0.990873	1.57179	0.00339421	0.0351707	-0.166171	0.727468	0.838048	1.3629	0.0149962	0.0620696	-0.105596	0.830624	0.912754	Chr1	46931141	46931777	637	- && sp|P20144|WUN1_SOLTU Wound-induced protein 1 OS=Solanum tuberosum OX=4113 GN=WUN1 PE=2 SV=1 && PF07107:Wound-induced protein WI12	-
CSS0001232	648.704	623.353	674.623	507.795	276.935	-0.0562075	0.889958	0.965645	0.111666	0.683678	0.950916	-0.390811	0.386656	0.646399	-0.874521	0.112433	0.384536	-0.327842	0.5349	0.737669	-0.276712	0.565544	0.802797	-1.19126	0.0140299	0.0490678	-1.17093	0.00464469	0.0254022	-1.26304	0.000373318	0.00331307	Chr12	153442135	153447730	447	- && sp|P35135|UBC4_SOLLC Ubiquitin-conjugating enzyme E2-17 kDa OS=Solanum lycopersicum OX=4081 PE=2 SV=1 && PF00179:Ubiquitin-conjugating enzyme	UQ_con
CSS0033358	404.271	437.062	462.89	449.652	459.359	0.122101	0.573238	0.819308	0.0812675	0.696067	0.953904	-0.0219627	0.944942	0.978432	0.0385154	0.913325	0.969819	0.19289	0.551137	0.749992	0.0601438	0.857447	0.947568	0.232154	0.299742	0.479359	0.0741983	0.770421	0.880146	0.0103662	0.958058	0.979471	Chr1	143787860	143789352	725	- && sp|P59169|H33_ARATH Histone H3.3 OS=Arabidopsis thaliana OX=3702 GN=HTR4 PE=1 SV=2 && PF00125:Core histone H2A/H2B/H3/H4	Histone
novel.6230	140.899	125.964	105.946	78.9453	72.4953	-0.155338	0.612835	0.841125	-0.252056	0.36384	0.833152	-0.404559	0.323105	0.586925	-0.122365	0.793901	0.922735	-0.802561	0.0584078	0.179051	-0.65453	0.142675	0.399725	-0.915215	0.00290702	0.013858	-0.796707	0.0229619	0.0849177	-0.525125	0.0332473	0.111111	Chr4	144845484	144851284	1497	- && sp|Q84Y18|CXIP4_ARATH CAX-interacting protein 4 OS=Arabidopsis thaliana OX=3702 GN=CXIP4 PE=1 SV=2 && -	-
CSS0027331	70.4692	89.4242	92.2244	116.612	170.659	0.351447	0.0704304	0.271175	0.0443687	0.82088	0.978446	0.355793	0.113437	0.319486	0.55471	0.0396835	0.219461	0.761854	0.000695639	0.00567444	0.402842	0.0495222	0.216125	1.32396	9.39e-07	1.3e-05	0.93995	0.000193422	0.00190157	0.908251	0.0007372	0.00576165	Contig514	446088	456788	2710	- && sp|Q852L0|HD16N_ORYSJ Casein kinase 1-like protein HD16 OS=Oryza sativa subsp. japonica OX=39947 GN=HD16 PE=1 SV=1 && PF00069:Protein kinase domain	Pkinase
CSS0003901	63.3818	99.8956	87.1416	395.547	419.804	0.656932	0.139533	0.409149	-0.197654	0.588293	0.929788	2.20092	1.18e-09	9e-08	0.0930921	0.831864	0.939628	2.6698	3.3e-09	1.25e-07	2.00795	1.62e-06	7.98e-05	2.76331	1.16e-08	2.57e-07	2.07273	7.23e-06	0.000119032	2.28892	6.14e-09	2.52e-07	Chr4	5249933	5251546	1156	- && - && PF00257:Dehydrin	-
CSS0009283	492.278	560.45	323.489	493.116	415.763	0.200042	0.387288	0.694411	-0.79563	0.298076	0.794413	0.632473	0.246083	0.505856	-0.24197	0.462951	0.746411	0.0481566	0.881789	0.945215	-0.162549	0.583861	0.813907	-0.191383	0.48713	0.656727	-0.426245	0.040904	0.130397	0.39154	0.49854	0.689259	Chr9	11759002	11761067	634	- && sp|Q07796|SODC_IPOBA Superoxide dismutase [Cu-Zn] OS=Ipomoea batatas OX=4120 GN=SODCC PE=2 SV=2 && PF00080:Copper/zinc superoxide dismutase (SODC)	-
CSS0013847	408.516	397.716	286.634	371.46	324.091	-0.0353974	0.907862	0.972728	-0.473569	0.0222302	0.245798	0.391969	0.12161	0.334315	-0.193128	0.537144	0.794289	-0.108198	0.753361	0.878473	-0.0790398	0.76046	0.903534	-0.2944	0.427732	0.60482	-0.293795	0.297983	0.509052	0.196066	0.473305	0.668302	Contig405	322969	324957	979	- && sp|P34091|RL6_MESCR 60S ribosomal protein L6 OS=Mesembryanthemum crystallinum OX=3544 GN=RPL6 PE=2 SV=1 && PF01159:Ribosomal protein L6e|PF03868:Ribosomal protein L6, N-terminal domain	-
CSS0035982	45.8782	44.2019	42.8522	32.0358	50.6735	-0.0419394	0.84715	0.948843	-0.0457681	0.810969	0.976561	-0.401623	0.11045	0.314578	0.665474	0.0897795	0.34124	-0.477825	0.0772386	0.217446	-0.445266	0.0886137	0.305464	0.195878	0.593122	0.743065	0.202807	0.58086	0.753394	0.26365	0.463775	0.66047	Chr1	150645728	150657004	6925	- && sp|F4IIM1|CSI1_ARATH Protein CELLULOSE SYNTHASE INTERACTIVE 1 OS=Arabidopsis thaliana OX=3702 GN=CSI1 PE=1 SV=1 && PF00168:C2 domain	C2
CSS0049553	152.732	174.211	126.142	120	130.142	0.201735	0.396669	0.702516	-0.467134	0.0290708	0.285286	-0.053281	0.800966	0.916036	0.121675	0.700446	0.880837	-0.307349	0.205549	0.418705	-0.519169	0.0288354	0.152984	-0.180876	0.577173	0.730782	-0.419367	0.197463	0.392092	0.0647838	0.833113	0.914364	Chr2	198362363	198370337	2682	- && sp|Q05001|NCPR_CATRO NADPH--cytochrome P450 reductase OS=Catharanthus roseus OX=4058 GN=CPR PE=2 SV=1 && PF00667:FAD binding domain|PF00175:Oxidoreductase NAD-binding domain|PF00258:Flavodoxin	NAD_binding_1
CSS0023524	96.8907	80.6496	83.1739	68.7525	76.945	-0.255376	0.271629	0.582462	0.042712	0.846917	0.983607	-0.256081	0.376585	0.637315	0.165558	0.621105	0.841477	-0.458492	0.123421	0.300963	-0.211578	0.511711	0.769415	-0.284572	0.220325	0.387729	-0.0651168	0.815864	0.905908	-0.0903966	0.649739	0.800935	Chr6	175251294	175255710	3861	- && sp|Q9SLF3|TC132_ARATH Translocase of chloroplast 132, chloroplastic OS=Arabidopsis thaliana OX=3702 GN=TOC132 PE=1 SV=1 && PF04548:AIG1 family|PF11886:Translocase of chloroplast 159/132, membrane anchor domain	-
CSS0026801	99.0669	80.6552	106.99	68.2482	84.6408	-0.287466	0.122058	0.379241	0.406771	0.0222163	0.245798	-0.63045	0.0120221	0.0704136	0.315047	0.344532	0.657477	-0.500361	0.0517135	0.16423	-0.221076	0.384663	0.673801	-0.17817	0.540297	0.700983	0.0753369	0.794891	0.894079	-0.316749	0.263602	0.465007	Chr9	32982500	33007092	3154	- && sp|Q9SCV3|BGAL9_ARATH Beta-galactosidase 9 OS=Arabidopsis thaliana OX=3702 GN=BGAL9 PE=2 SV=1 && PF02140:Galactose binding lectin domain|PF01301:Glycosyl hydrolases family 35|PF17834:Beta-sandwich domain in beta galactosidase	-
CSS0018905	45.8414	64.2035	65.4082	95.1191	97.9417	0.494255	0.012284	0.0863101	0.0268645	0.893249	0.988433	0.557281	0.0153667	0.0833972	0.047772	0.846427	0.944202	1.08818	1.83e-06	3.58e-05	0.586708	0.00803888	0.0659075	1.1432	1.04e-06	1.42e-05	0.616584	0.00499032	0.0269375	0.60246	0.00966836	0.0434768	Chr3	128488424	128526516	4101	- && sp|F4J5S1|CLU_ARATH Clustered mitochondria protein OS=Arabidopsis thaliana OX=3702 GN=FMT PE=2 SV=1 && PF05303:Protein of unknown function (DUF727)|PF15044:Mitochondrial function, CLU-N-term|PF13236:Clustered mitochondria|PF13424:Tetratricopeptide repeat|PF12807:Translation initiation factor eIF3 subunit 135	-
CSS0034051	126.209	77.8514	87.3521	82.6374	283.746	-0.686483	0.012002	0.0849321	0.165045	0.572668	0.925567	-0.0619374	0.831	0.930803	1.78545	0.00153863	0.0261732	-0.570291	0.0313465	0.11428	0.105774	0.729773	0.890103	1.22332	0.0228521	0.0721538	1.87664	0.00110776	0.00800927	1.72534	0.00249017	0.0152858	Chr4	176650816	176654581	2458	- && sp|P27322|HSP72_SOLLC Heat shock cognate 70 kDa protein 2 OS=Solanum lycopersicum OX=4081 GN=HSC-2 PE=2 SV=1 && PF00012:Hsp70 protein	HSP70
CSS0043566	174.925	211.462	198.573	237.635	268.405	0.28153	0.146881	0.420386	-0.0913159	0.586546	0.929366	0.27674	0.205864	0.457865	0.182468	0.495239	0.770169	0.477688	0.0471461	0.1535	0.187762	0.392223	0.68078	0.66491	0.0104762	0.0388905	0.350001	0.138769	0.310034	0.456108	0.0472586	0.143522	Contig1045	130115	136539	1533	- && sp|P85200|PRS6B_HELAN 26S proteasome regulatory subunit 6B homolog OS=Helianthus annuus OX=4232 PE=1 SV=1 && PF17862:AAA+ lid domain|PF16450:Proteasomal ATPase OB C-terminal domain|PF00004:ATPase family associated with various cellular activities (AAA)	AAA
CSS0004721	76.5706	82.1941	76.0511	82.8608	90.3031	0.10431	0.759125	0.912322	-0.11294	0.603039	0.933328	0.142621	0.65276	0.833718	0.126709	0.732232	0.896289	0.142734	0.725795	0.863091	0.0329746	0.916341	0.970941	0.27649	0.499202	0.66647	0.137848	0.629548	0.788207	0.266492	0.357404	0.563462	Chr5	12197613	12200654	3042	- && sp|P56331|IF1A_ONOVI Eukaryotic translation initiation factor 1A OS=Onobrychis viciifolia OX=3882 PE=2 SV=2 && PF01176:Translation initiation factor 1A / IF-1	-
CSS0014598	265.475	248.059	227.981	258.937	317.664	-0.0890489	0.680279	0.876351	-0.123307	0.555207	0.919224	0.202464	0.441283	0.690325	0.302051	0.356203	0.667301	0.00174899	0.994832	0.99757	0.0807388	0.772554	0.909481	0.307335	0.280866	0.45871	0.361368	0.228379	0.430329	0.501785	0.0661985	0.181745	Contig135	403223	408204	955	- && sp|Q9FPJ5|LRR1_ARATH Leucine-rich repeat protein 1 OS=Arabidopsis thaliana OX=3702 GN=LRR1 PE=1 SV=1 && PF13855:Leucine rich repeat|PF08263:Leucine rich repeat N-terminal domain	LRRNT_2
CSS0046867	2159.91	1362.85	2108.09	162.411	77.7977	-0.657482	0.0165609	0.106762	0.627976	0.0080147	0.128953	-3.67942	2.24e-62	9.25e-59	-1.05445	0.00144942	0.025154	-3.69962	4.17e-41	5.16e-38	-3.04948	1.19e-26	1.91e-23	-4.7496	3.71e-47	8.42e-44	-4.12753	1.82e-32	2.78e-29	-4.73801	7.35e-62	8.13e-58	Contig1204	17473	17910	438	- && sp|Q9LV58|MBF1C_ARATH Multiprotein-bridging factor 1c OS=Arabidopsis thaliana OX=3702 GN=MBF1C PE=1 SV=1 && PF08523:Multiprotein bridging factor 1|PF01381:Helix-turn-helix	HTH_3
CSS0001864	154.026	121.627	131.493	67.2784	56.2182	-0.328153	0.201512	0.500741	0.111639	0.620048	0.937801	-0.948611	0.000293256	0.00397232	-0.254107	0.412233	0.710618	-1.15419	7.14e-05	0.000845025	-0.835921	0.00332738	0.0346519	-1.40159	1.81e-06	2.35e-05	-1.1065	8.05e-05	0.000913827	-1.20347	1.2e-06	2.5e-05	Chr11	60018013	60026986	2892	- && sp|A2XFB7|PRR73_ORYSI Two-component response regulator-like PRR73 OS=Oryza sativa subsp. indica OX=39946 GN=PRR73 PE=2 SV=2 && PF06203:CCT motif|PF00072:Response regulator receiver domain	Response_reg
CSS0022151	100.249	157.757	250.801	193.508	423.958	0.65823	0.0210425	0.125316	0.669044	0.00512028	0.0953367	-0.357774	0.226108	0.481743	1.139	0.000100014	0.00354328	0.979427	0.00344569	0.020713	0.314912	0.232177	0.52125	2.12421	1.89e-10	6.05e-09	1.43411	1e-09	4.95e-08	0.777907	0.00610363	0.0307534	Chr13	16882043	16885937	1456	- && sp|Q93YN8|RMR41_ARATH Remorin 4.1 OS=Arabidopsis thaliana OX=3702 GN=REM4.1 PE=1 SV=1 && PF03763:Remorin, C-terminal region	-
CSS0017094	866.152	119.501	351.88	76.0994	214.885	-2.84737	0.000656121	0.0101282	1.55312	0.0858215	0.499649	-2.18894	0.000100702	0.0016656	1.49898	0.198729	0.512717	-3.47004	1.93e-11	1.15e-09	-0.633103	0.559371	0.799405	-1.95881	0.00393437	0.0177122	0.847236	0.496223	0.689769	-0.683139	0.361091	0.567054	Chr5	185108506	185111685	1047	- && sp|C6SXZ3|CSPL8_SOYBN CASP-like protein 1D1 OS=Glycine max OX=3847 PE=2 SV=1 && PF04535:Domain of unknown function (DUF588)	-
CSS0048045	106.101	127.47	115.957	114.665	138.624	0.272769	0.146234	0.419211	-0.137208	0.419512	0.866063	0.00227916	0.991035	0.99666	0.279074	0.218873	0.536127	0.147671	0.507034	0.717474	-0.132893	0.49386	0.756433	0.433016	0.0674961	0.164952	0.126634	0.528018	0.714705	0.278461	0.182471	0.365857	Chr2	10939895	10944547	2579	- && sp|Q9ZVH4|CUL3A_ARATH Cullin-3A OS=Arabidopsis thaliana OX=3702 GN=CUL3A PE=1 SV=1 && PF10557:Cullin protein neddylation domain|PF00888:Cullin family	Cullin
novel.7292	946.875	578.38	1119.1	605.56	257.348	-0.701649	0.000690985	0.0105416	0.951954	0.00090482	0.0281178	-0.866329	0.00958636	0.0595933	-1.22919	0.000571204	0.0129975	-0.604535	0.0248403	0.0961369	0.0871182	0.753065	0.900083	-1.83035	4.63e-09	1.12e-07	-1.16229	0.000321748	0.00290255	-2.10244	4.59e-08	1.47e-06	Chr6	55320637	55350954	521	- && - && -	-
CSS0027998	94.3387	88.0467	93.3689	80.3281	47.6179	-0.0914987	0.661742	0.867433	0.083502	0.653026	0.946088	-0.199334	0.483887	0.72248	-0.75075	0.0243118	0.164078	-0.197176	0.507259	0.717617	-0.113264	0.698731	0.875486	-0.94017	0.000271973	0.00187905	-0.883287	0.000309944	0.00281419	-0.949916	1.91e-05	0.000274713	Chr6	144133104	144144122	2091	- && sp|Q9LJE5|ECT2_ARATH YTH domain-containing protein ECT2 OS=Arabidopsis thaliana OX=3702 GN=ECT2 PE=1 SV=1 && PF04146:YT521-B-like domain	YTH
CSS0044860	64.4177	136.243	134.057	86.7241	35.1061	1.08915	4.18e-06	0.000164354	-0.0228573	0.924225	0.99109	-0.612206	0.0368995	0.153027	-1.29685	0.000301763	0.00818188	0.464761	0.109557	0.276945	-0.631866	0.0208852	0.125715	-0.828842	0.0132299	0.0468128	-1.95092	1.45e-09	6.9e-08	-1.91567	2.31e-08	8.09e-07	Chr10	30439966	30458700	3608	- && sp|Q8GVE8|CAPP4_ARATH Phosphoenolpyruvate carboxylase 4 OS=Arabidopsis thaliana OX=3702 GN=PPC4 PE=2 SV=1 && PF00311:Phosphoenolpyruvate carboxylase	-
CSS0010719	43.3984	44.9545	55.6165	49.0111	66.09	0.0604604	0.768843	0.916432	0.306418	0.129152	0.598601	-0.164887	0.444875	0.692909	0.437586	0.135845	0.425887	0.213239	0.33078	0.561971	0.14467	0.504999	0.763891	0.656887	0.0247668	0.0767558	0.56277	0.0558598	0.163555	0.271902	0.343468	0.549089	Chr14	72025064	72044289	5530	- && sp|F4K5J1|MYO17_ARATH Myosin-17 OS=Arabidopsis thaliana OX=3702 GN=XI-K PE=1 SV=2 && PF02736:Myosin N-terminal SH3-like domain|PF01843:DIL domain|PF00063:Myosin head (motor domain)	Myosin_head
CSS0049298	491.789	535.722	507.732	540.058	565.168	0.124903	0.722569	0.897322	-0.0782586	0.695487	0.953643	0.10677	0.646997	0.830472	0.0700256	0.783145	0.918572	0.161379	0.674234	0.831717	0.031111	0.894352	0.961038	0.239267	0.555963	0.713377	0.0804279	0.727744	0.854019	0.174244	0.440198	0.639265	Chr4	7409671	7413162	555	- && sp|Q9FHW7|SKP1B_ARATH SKP1-like protein 1B OS=Arabidopsis thaliana OX=3702 GN=SKP1B PE=1 SV=1 && PF03931:Skp1 family, tetramerisation domain|PF01466:Skp1 family, dimerisation domain	Skp1_POZ
CSS0007572	221.818	281.455	226.821	252.195	272.323	0.351287	0.0658952	0.25975	-0.31171	0.137785	0.615061	0.170907	0.534876	0.759764	0.119684	0.800145	0.925858	0.220881	0.404956	0.631437	-0.138917	0.580029	0.811261	0.345518	0.435331	0.611834	-0.0379451	0.933155	0.967553	0.285671	0.53788	0.720929	Chr13	86424789	86426125	1242	- && sp|P08283|H1_PEA Histone H1 OS=Pisum sativum OX=3888 PE=2 SV=1 && PF00538:linker histone H1 and H5 family	-
CSS0024879	230.885	133.046	158.767	94.3943	121.308	-0.786242	0.000963402	0.0134115	0.252837	0.352405	0.826845	-0.731854	0.00694481	0.0467288	0.367626	0.226173	0.544041	-1.25334	2.9e-08	9.02e-07	-0.476877	0.0741848	0.275607	-0.880389	0.00269604	0.0130475	-0.130211	0.694128	0.832474	-0.363762	0.266583	0.468479	Chr4	27474739	27483725	2064	- && sp|P37116|NCPR_VIGRR NADPH--cytochrome P450 reductase OS=Vigna radiata var. radiata OX=3916 PE=1 SV=1 && PF00258:Flavodoxin|PF00667:FAD binding domain|PF00175:Oxidoreductase NAD-binding domain	NAD_binding_1
CSS0007243	56.3348	63.8942	69.1075	61.2978	74.6808	0.194643	0.406497	0.708997	0.112604	0.476038	0.88863	-0.155953	0.435409	0.685949	0.291216	0.259217	0.580155	0.163338	0.537652	0.739667	-0.0410569	0.838026	0.938051	0.460204	0.121846	0.254937	0.231896	0.318102	0.529287	0.133754	0.55402	0.732714	Contig496	173892	225892	4429	- && sp|P56941|NPC1_PIG NPC intracellular cholesterol transporter 1 OS=Sus scrofa OX=9823 GN=NPC1 PE=2 SV=1 && PF16414:Niemann-Pick C1 N terminus|PF02460:Patched family	-
CSS0029616	254.407	163.58	273.643	121.877	300.538	-0.634177	0.0308631	0.160679	0.741497	3.31e-05	0.00228247	-1.14573	7.64e-05	0.00132931	1.30675	0.000206905	0.00619046	-1.02939	0.00488116	0.0273255	-0.402437	0.159552	0.424642	0.281244	0.450092	0.625127	0.882061	0.00114886	0.00826293	0.1561	0.573907	0.747964	Chr4	21286804	21288266	1463	- && sp|O23160|MYB73_ARATH Transcription factor MYB73 OS=Arabidopsis thaliana OX=3702 GN=MYB73 PE=1 SV=1 && PF00249:Myb-like DNA-binding domain	Myb_DNA-binding
CSS0042072	86.9488	90.1918	79.8603	107.179	109.065	0.06314	0.770782	0.917184	-0.177165	0.395612	0.852479	0.443594	0.0588105	0.209841	0.0311516	0.909986	0.968833	0.341241	0.162606	0.360272	0.267966	0.303483	0.598794	0.375613	0.12675	0.262347	0.276388	0.303304	0.514488	0.4718	0.0359663	0.117606	Chr10	156119297	156122496	2978	- && sp|Q39096|ERD15_ARATH Protein EARLY RESPONSIVE TO DEHYDRATION 15 OS=Arabidopsis thaliana OX=3702 GN=ERD15 PE=1 SV=1 && -	-
CSS0049484	127.6	89.9936	123.17	120.518	126.804	-0.497604	0.020202	0.1217	0.452431	0.0126207	0.173449	-0.0139558	0.956156	0.983481	0.0776762	0.783447	0.918624	-0.0498258	0.857294	0.933379	0.441413	0.0711617	0.269497	0.0362063	0.891133	0.94022	0.500832	0.0155445	0.063752	0.0621561	0.781995	0.884994	Chr3	30594324	30599532	2790	- && sp|Q01899|HSP7M_PHAVU Heat shock 70 kDa protein, mitochondrial OS=Phaseolus vulgaris OX=3885 PE=2 SV=1 && PF00012:Hsp70 protein	HSP70
CSS0041258	131.409	90.622	104.971	140.49	115.177	-0.527929	0.0118353	0.084105	0.211458	0.272725	0.772903	0.440016	0.185081	0.431508	-0.278913	0.445862	0.734324	0.134638	0.691604	0.841964	0.653767	0.0470301	0.209368	-0.142655	0.574522	0.728522	0.352066	0.11157	0.267335	0.156602	0.485193	0.678652	Chr2	122371593	122380666	2566	- && sp|P46607|HGL2_ARATH Homeobox-leucine zipper protein GLABRA 2 OS=Arabidopsis thaliana OX=3702 GN=GL2 PE=1 SV=3 && PF01852:START domain|PF00046:Homeodomain	START
CSS0028370	64.9361	77.1566	105.829	143.939	200.079	0.260396	0.301193	0.612235	0.454333	0.0472615	0.369557	0.462808	0.0837912	0.26337	0.479311	0.194746	0.507589	1.18958	3.37e-05	0.000443843	0.918975	0.00264451	0.0293574	1.67555	4.04e-07	6.19e-06	1.37982	9.7e-05	0.00107144	0.941224	0.00267777	0.0161772	Chr14	35257150	35261860	1958	- && - && PF02493:MORN repeat	MORN
CSS0028425	119.058	110.355	144.846	125.918	107.438	-0.101224	0.582296	0.824366	0.392025	0.0662883	0.438676	-0.183804	0.466283	0.709749	-0.223978	0.414471	0.711679	0.117905	0.608103	0.78926	0.210882	0.325438	0.620986	-0.101859	0.695134	0.815068	-0.0346943	0.88673	0.945295	-0.412871	0.145121	0.313554	Chr3	51667566	51674080	1932	- && sp|O65390|APA1_ARATH Aspartic proteinase A1 OS=Arabidopsis thaliana OX=3702 GN=APA1 PE=1 SV=1 && PF05184:Saposin-like type B, region 1|PF03489:Saposin-like type B, region 2|PF00026:Eukaryotic aspartyl protease	Asp
CSS0042450	75.7615	64.7937	94.3434	60.8345	73.9907	-0.21627	0.260383	0.569298	0.541692	0.00143819	0.0395364	-0.616412	0.00319338	0.0260516	0.28835	0.282611	0.603925	-0.280412	0.219366	0.436676	-0.0720206	0.725615	0.888452	0.0147396	0.955838	0.977113	0.197399	0.417842	0.623927	-0.329659	0.176096	0.357084	Chr8	90491107	90565151	4917	- && sp|Q42093|AB2C_ARATH ABC transporter C family member 2 OS=Arabidopsis thaliana OX=3702 GN=ABCC2 PE=1 SV=2 && PF00005:ABC transporter|PF00664:ABC transporter transmembrane region	ABC_membrane
CSS0014797	94.5597	67.1581	80.8935	100.919	170.985	-0.483964	0.0122143	0.0859678	0.267495	0.134769	0.609436	0.33788	0.139778	0.363599	0.766871	0.0209888	0.150301	0.132965	0.582366	0.771918	0.607543	0.00761667	0.0633868	0.904971	0.00432285	0.0191003	1.35491	1.43e-05	0.000212678	1.10312	0.00035015	0.0031368	Chr5	184702402	184712207	2621	- && sp|Q56XP4|NHX2_ARATH Sodium/hydrogen exchanger 2 OS=Arabidopsis thaliana OX=3702 GN=NHX2 PE=2 SV=2 && PF00999:Sodium/hydrogen exchanger family	Na_H_Exchanger
CSS0038936	65.0735	62.2683	73.5972	81.9612	96.7081	-0.0543503	0.784525	0.921798	0.240827	0.242607	0.748214	0.172001	0.449953	0.696683	0.244192	0.330257	0.647496	0.369747	0.0895675	0.240853	0.416271	0.0509013	0.219838	0.619894	0.0126531	0.0452039	0.641246	0.0074171	0.0363798	0.415768	0.0948949	0.234215	Chr1	118844977	118871360	3425	- && sp|P36428|SYA_ARATH Alanine--tRNA ligase OS=Arabidopsis thaliana OX=3702 GN=ALATS PE=1 SV=3 && PF01411:tRNA synthetases class II (A)|PF07973:Threonyl and Alanyl tRNA synthetase second additional domain|PF02272:DHHA1 domain	-
CSS0028633	156.951	103.362	174.68	149.625	212.031	-0.591041	0.0435875	0.200921	0.754859	0.00694917	0.116924	-0.204525	0.488766	0.726282	0.506437	0.17237	0.477999	-0.0297866	0.92327	0.964242	0.551319	0.131775	0.381712	0.485384	0.101782	0.223366	1.04001	0.00537495	0.0284427	0.302473	0.266639	0.468479	Contig755	92005	99942	1907	- && - && -	-
CSS0011871	860.034	735.412	627.51	433.868	361.463	-0.21392	0.479076	0.760362	-0.231515	0.454178	0.881457	-0.513915	0.179347	0.422859	-0.261995	0.551137	0.802642	-0.947354	0.0111754	0.0525024	-0.743241	0.0813469	0.290607	-1.20146	3.6e-05	0.000326083	-1.0255	0.00750663	0.0367086	-0.773712	0.00965514	0.043435	Chr11	53065945	53067094	534	- && sp|P54774|CDC48_SOYBN Cell division cycle protein 48 homolog OS=Glycine max OX=3847 GN=CDC48 PE=2 SV=1 && PF00004:ATPase family associated with various cellular activities (AAA)|PF17862:AAA+ lid domain	AAA
CSS0005047	98.0253	90.8507	99.6138	111.064	152.675	-0.0985369	0.626129	0.84804	0.131486	0.628722	0.940471	0.175121	0.571014	0.784783	0.465063	0.108443	0.376767	0.221153	0.366186	0.595662	0.309903	0.171701	0.441985	0.690065	0.0142483	0.0496716	0.754	0.00459315	0.0251736	0.640874	0.0618659	0.173266	Chr14	30448118	30458016	2477	- && sp|Q8RY59|RCD1_ARATH Inactive poly [ADP-ribose] polymerase RCD1 OS=Arabidopsis thaliana OX=3702 GN=RCD1 PE=1 SV=1 && -	-
CSS0042630	86.7577	107.434	125.747	166.873	208.441	0.316173	0.0994291	0.336209	0.226371	0.181053	0.681035	0.425275	0.0405819	0.163253	0.327544	0.176521	0.483115	0.978108	1.92e-05	0.000272921	0.653893	0.00135332	0.0176425	1.311	8e-08	1.46e-06	0.961003	7.85e-06	0.000127538	0.749755	0.000441688	0.00379313	Chr1	5166755	5173987	2137	- && sp|F4J3P7|PHLD_ARATH Myb family transcription factor PHL13 OS=Arabidopsis thaliana OX=3702 GN=PHL13 PE=2 SV=1 && PF00249:Myb-like DNA-binding domain|PF14379:MYB-CC type transfactor, LHEQLE motif	Myb_DNA-binding
CSS0028254	48.1702	62.8354	63.3721	49.6892	49.7037	0.391244	0.0397583	0.190107	0.0117306	0.944642	0.993887	-0.333518	0.242022	0.500972	0.00436692	0.989377	0.996237	0.0787395	0.789959	0.898292	-0.319292	0.258999	0.55286	0.0919103	0.70961	0.825819	-0.332707	0.116246	0.275059	-0.330144	0.131146	0.292769	Contig135	179529	190230	5507	- && sp|A8MS85|SPT61_ARATH Transcription elongation factor SPT6 homolog OS=Arabidopsis thaliana OX=3702 GN=SPT6 PE=1 SV=1 && PF14639:Holliday-junction resolvase-like of SPT6|PF14635:Helix-hairpin-helix motif|PF14632:Acidic N-terminal SPT6|PF14641:Helix-turn-helix DNA-binding domain of SPT6|PF14633:SH2 domain	-
CSS0012118	312.076	332.879	342.004	231.117	237.129	0.0998825	0.681179	0.876885	0.037764	0.861052	0.984958	-0.547829	0.00645774	0.0442455	0.0429795	0.852622	0.946865	-0.400025	0.0988082	0.257714	-0.508507	0.0351752	0.173573	-0.351607	0.183374	0.341372	-0.486569	0.0662889	0.185002	-0.50818	0.0186176	0.0719089	Chr5	190698848	190701730	1068	- && - && PF00582:Universal stress protein family	Usp
CSS0024683	36.1114	47.186	37.4826	73.6099	76.0367	0.398183	0.102824	0.342558	-0.33217	0.109063	0.555921	0.991958	4.94e-06	0.000132255	0.0522107	0.822099	0.936023	1.06921	3.33e-05	0.00043864	0.662077	0.00171578	0.0210982	1.12618	7.36e-05	0.000605857	0.695037	0.00249972	0.0154369	1.04049	1.28e-05	0.000195033	Chr6	14395198	14402996	5076	- && sp|Q8W4B1|RCF3_ARATH RNA-binding KH domain-containing protein RCF3 OS=Arabidopsis thaliana OX=3702 GN=RCF3 PE=1 SV=1 && PF00013:KH domain	KH_1
CSS0003616	433.742	235.477	377.026	124.87	201.133	-0.870834	0.00150879	0.0188721	0.676759	0.0167394	0.207621	-1.57661	1.38e-10	1.28e-08	0.694248	0.00656065	0.0711207	-1.75847	2.19e-14	2.18e-12	-0.898668	0.00354471	0.0363398	-1.06002	9.41e-06	0.000100544	-0.226074	0.495947	0.689529	-0.883637	0.000375614	0.00332812	Chr5	35600253	35602914	1339	- && - && PF04832:SOUL heme-binding protein	-
CSS0007127	197.752	229.212	167.136	165.944	166.233	0.220295	0.379699	0.687353	-0.457285	0.0363828	0.321994	0.0075801	0.982145	0.994199	0.00519455	0.989618	0.996317	-0.22024	0.535428	0.737986	-0.447531	0.213244	0.498467	-0.205089	0.481382	0.652392	-0.460879	0.120678	0.281691	0.0137311	0.955495	0.978392	Chr9	15910537	15914955	1467	- && sp|Q940H8|FRL4B_ARATH FRIGIDA-like protein 4b OS=Arabidopsis thaliana OX=3702 GN=FRL4B PE=1 SV=1 && PF07899:Frigida-like protein	-
CSS0007085	225.354	108.554	110.814	81.6007	176.327	-1.04165	6.84e-05	0.00165059	0.0286632	0.903791	0.989015	-0.423048	0.336688	0.600369	1.11259	0.0374614	0.212024	-1.42461	0.00131675	0.00952454	-0.391414	0.387121	0.676223	-0.302094	0.411799	0.590152	0.706039	0.0609987	0.174424	0.692506	0.0504782	0.150021	Chr12	159430738	159434699	2381	- && sp|Q6R3L0|YSL1_ARATH Metal-nicotianamine transporter YSL1 OS=Arabidopsis thaliana OX=3702 GN=YSL1 PE=2 SV=2 && PF03169:OPT oligopeptide transporter protein	OPT
CSS0032066	60.399	51.9259	55.23	64.3437	61.9838	-0.208586	0.404552	0.70705	0.0891583	0.717853	0.95634	0.238894	0.336424	0.600118	-0.0467203	0.87331	0.954459	0.130279	0.606182	0.788125	0.330711	0.25143	0.543845	0.0876617	0.740719	0.846413	0.265639	0.384155	0.594253	0.189968	0.452984	0.650386	Chr1	150822306	150842157	4844	- && sp|Q9UKV3|ACINU_HUMAN Apoptotic chromatin condensation inducer in the nucleus OS=Homo sapiens OX=9606 GN=ACIN1 PE=1 SV=2 && PF16294:RNSP1-SAP18 binding (RSB) motif|PF02037:SAP domain	SAP
CSS0011689	149.629	168.635	181.523	159.75	248.315	0.179076	0.389605	0.696216	0.106162	0.591419	0.930342	-0.16648	0.446264	0.693927	0.642638	0.0107128	0.0979798	0.128044	0.581794	0.771581	-0.0581064	0.772166	0.909247	0.777356	0.00403872	0.0180674	0.566199	0.0193569	0.0752102	0.472756	0.0664258	0.182218	Chr2	40917796	40925400	1857	- && sp|O82663|SDHA1_ARATH Succinate dehydrogenase [ubiquinone] flavoprotein subunit 1, mitochondrial OS=Arabidopsis thaliana OX=3702 GN=SDH1-1 PE=1 SV=1 && PF02910:Fumarate reductase flavoprotein C-term|PF00890:FAD binding domain	-
CSS0046063	182.321	168.915	227.182	220.722	432.931	-0.106313	0.69997	0.886057	0.427363	0.0783362	0.478403	-0.0219047	0.946701	0.97924	0.978099	0.0294601	0.183987	0.30901	0.380315	0.609401	0.408048	0.156912	0.420442	1.29327	0.00333387	0.0154843	1.36748	0.000755097	0.00581601	0.951151	0.0292519	0.100892	Chr10	73732720	73733852	1133	- && sp|Q9SRN0|NHL1_ARATH NDR1/HIN1-like protein 1 OS=Arabidopsis thaliana OX=3702 GN=NHL1 PE=2 SV=1 && PF03168:Late embryogenesis abundant protein	-
CSS0042139	149.791	128.674	152.026	124.035	71.4064	-0.206707	0.386955	0.694162	0.238894	0.268441	0.769668	-0.273409	0.253397	0.513942	-0.792012	0.00308277	0.0423702	-0.22995	0.383052	0.612023	-0.0335093	0.894392	0.961038	-1.01675	0.000198897	0.00143468	-0.845697	0.00110601	0.00800004	-1.06719	6.18e-06	0.000104461	Chr9	68299812	68304214	2656	- && sp|Q9SDQ3|SCL1_ARATH Scarecrow-like protein 1 OS=Arabidopsis thaliana OX=3702 GN=SCL1 PE=2 SV=1 && PF03514:GRAS domain family	GRAS
CSS0020496	237.707	266.777	228.251	308.317	368.788	0.16908	0.591002	0.828958	-0.225837	0.222548	0.729123	0.45341	0.122561	0.335698	0.265016	0.416663	0.713171	0.406228	0.287825	0.516275	0.229852	0.442528	0.71968	0.673946	0.0644969	0.159661	0.471257	0.0369592	0.120803	0.7128	0.000477474	0.00405018	Chr3	2889224	2892752	928	- && sp|Q39255|SKP1A_ARATH SKP1-like protein 1A OS=Arabidopsis thaliana OX=3702 GN=SKP1A PE=1 SV=1 && PF03931:Skp1 family, tetramerisation domain|PF01466:Skp1 family, dimerisation domain	Skp1_POZ
CSS0034626	936.945	230.138	490.4	87.8029	226.356	-2.01966	3.55e-11	5.71e-09	1.09089	0.000377222	0.0149844	-2.46451	5.87e-07	2.2e-05	1.36583	0.0138897	0.11595	-3.38358	3.04e-12	2.05e-10	-1.3702	0.00741762	0.0622392	-2.0057	8.81e-10	2.47e-08	-0.0195644	0.957771	0.980005	-1.0972	0.000964689	0.00717661	Chr10	5851104	5853893	921	- && sp|P10708|CB12_SOLLC Chlorophyll a-b binding protein 7, chloroplastic OS=Solanum lycopersicum OX=4081 GN=CAB7 PE=3 SV=1 && PF00504:Chlorophyll A-B binding protein	-
CSS0011753	156.988	77.1904	124.958	80.7307	134.328	-1.0153	6.17e-07	3.26e-05	0.694294	0.000569993	0.0204481	-0.612806	0.00737641	0.0487384	0.740197	0.00481403	0.0575348	-0.923747	7.19e-05	0.000849818	0.0833029	0.698281	0.874998	-0.176798	0.503222	0.669811	0.804425	0.0010746	0.00780812	0.124055	0.63248	0.788795	Chr9	162695115	162701433	3102	- && sp|Q8LPQ8|MSSP2_ARATH Monosaccharide-sensing protein 2 OS=Arabidopsis thaliana OX=3702 GN=MSSP2 PE=1 SV=2 && PF00083:Sugar (and other) transporter	Sugar_tr
CSS0038549	88.9683	86.9812	80.8695	83.6347	68.8066	-0.0248878	0.897348	0.968927	-0.105975	0.61207	0.936396	0.0673986	0.789307	0.910783	-0.277074	0.287269	0.60818	-0.0545816	0.822236	0.914722	-0.0373101	0.868125	0.95097	-0.32437	0.181789	0.339162	-0.333459	0.11763	0.276825	-0.212391	0.402452	0.605793	Chr13	112582541	112585973	3268	- && sp|Q7Y214|GTE7_ARATH Transcription factor GTE7 OS=Arabidopsis thaliana OX=3702 GN=GTE7 PE=2 SV=1 && PF00439:Bromodomain|PF17035:Bromodomain extra-terminal - transcription regulation	Bromodomain
CSS0011901	9.14241	3.71483	11.0716	37.7234	267.722	-1.28878	0.000701159	0.0106571	1.57273	0.000742944	0.0245041	1.78777	0.000119812	0.00192007	2.83402	1.44e-06	0.000122753	2.08702	2.39e-08	7.58e-07	3.36302	1.82e-13	5.27e-11	4.92373	1.41e-21	2.56e-19	6.17436	8.67e-25	5.25e-22	4.62307	2.37e-14	3.13e-12	Chr2	191308634	191312814	3384	- && sp|Q9ZV48|TPS11_ARATH Probable alpha,alpha-trehalose-phosphate synthase [UDP-forming] 11 OS=Arabidopsis thaliana OX=3702 GN=TPS11 PE=2 SV=1 && PF02358:Trehalose-phosphatase|PF00982:Glycosyltransferase family 20	-
CSS0029055	118.307	84.9072	130.617	119.543	243.163	-0.472594	0.0494881	0.217128	0.620472	0.00114062	0.0333879	-0.110087	0.611199	0.809493	1.03014	0.00773837	0.0787968	0.0478484	0.858425	0.934112	0.512793	0.0152235	0.101789	1.08547	0.0062619	0.0257823	1.524	6.41e-05	0.00075172	0.919061	0.015923	0.0637247	Chr2	103020826	103025094	2068	- && sp|Q39817|CALX_SOYBN Calnexin homolog OS=Glycine max OX=3847 PE=2 SV=1 && PF00262:Calreticulin family	-
CSS0015378	0.66647	1.03773	1.43246	9.96113	3915.26	0.637105	0.605529	0.837457	0.465291	0.620034	0.937801	2.81116	0.048749	0.185245	8.63421	2.49e-06	0.000191542	3.9253	0.0397026	0.135415	3.28463	0.0197328	0.121042	12.5628	1.62e-09	4.28e-08	11.9026	1.43e-13	1.66e-11	11.4356	1.8e-12	1.7e-10	Chr3	62844231	62848282	1040	- && sp|P22242|DRPE_CRAPL Desiccation-related protein PCC13-62 OS=Craterostigma plantagineum OX=4153 PE=2 SV=1 && PF13668:Ferritin-like domain	-
CSS0047464	163.06	130.357	161.426	113.918	102.543	-0.316765	0.299599	0.610428	0.306158	0.270509	0.77104	-0.484126	0.110629	0.314802	-0.148986	0.660128	0.861182	-0.484632	0.144588	0.333944	-0.175866	0.620644	0.834591	-0.62528	0.0340552	0.098026	-0.345287	0.300209	0.511601	-0.632577	0.006446	0.0320889	Chr5	190711839	190716167	1332	- && sp|Q9LSP7|UBC32_ARATH Ubiquitin-conjugating enzyme E2 32 OS=Arabidopsis thaliana OX=3702 GN=UBC32 PE=2 SV=1 && PF00179:Ubiquitin-conjugating enzyme	UQ_con
CSS0000465	56.283	49.5175	51.1402	42.59	45.2709	-0.175861	0.32629	0.638271	0.0457235	0.780456	0.970399	-0.245646	0.285703	0.548721	0.0925483	0.737946	0.898854	-0.366044	0.130451	0.312532	-0.197803	0.389031	0.677923	-0.266706	0.267597	0.44378	-0.124682	0.567181	0.743665	-0.154561	0.473782	0.668642	Chr7	118070293	118085400	5607	- && sp|Q8QG78|NCOR1_XENLA Nuclear receptor corepressor 1 OS=Xenopus laevis OX=8355 GN=ncor1 PE=1 SV=1 && PF00249:Myb-like DNA-binding domain	Myb_DNA-binding
CSS0040399	153.848	159.068	174.498	182.597	239.441	0.055843	0.778277	0.919726	0.133404	0.49319	0.895517	0.0822097	0.715306	0.871826	0.397752	0.127569	0.411951	0.282146	0.218767	0.435834	0.218651	0.320775	0.616807	0.685523	0.00709988	0.0284555	0.596897	0.0147154	0.0611863	0.47733	0.0521701	0.153592	Chr4	162741408	162750220	1797	- && sp|Q43497|MDAR_SOLLC Monodehydroascorbate reductase OS=Solanum lycopersicum OX=4081 GN=AFRR PE=1 SV=1 && PF07992:Pyridine nucleotide-disulphide oxidoreductase	Pyr_redox_2
CSS0009092	100.195	105.133	77.1367	77.417	70.2999	0.080775	0.731647	0.901639	-0.446764	0.0263268	0.270209	0.0228084	0.91354	0.965475	-0.132909	0.623215	0.84238	-0.332321	0.181436	0.386672	-0.421606	0.0764716	0.280183	-0.460077	0.102295	0.224179	-0.573259	0.0321726	0.109188	-0.112349	0.636404	0.791963	Chr9	11682619	11690312	4373	- && sp|F4JY37|RUK_ARATH Serine/threonine-protein kinase RUNKEL OS=Arabidopsis thaliana OX=3702 GN=RUK PE=1 SV=1 && PF00069:Protein kinase domain	Pkinase
CSS0049249	102.2	68.5982	77.3156	84.3131	106.226	-0.566888	0.00362233	0.0361741	0.171988	0.290074	0.788561	0.142548	0.470243	0.712785	0.338763	0.243936	0.564666	-0.241782	0.287134	0.515656	0.316902	0.105923	0.338751	0.10371	0.724999	0.836327	0.637406	0.020267	0.0776246	0.479952	0.0778403	0.203575	Contig11	18632	25316	3041	- && sp|O50008|METE1_ARATH 5-methyltetrahydropteroyltriglutamate--homocysteine methyltransferase 1 OS=Arabidopsis thaliana OX=3702 GN=MS1 PE=1 SV=1 && PF08267:Cobalamin-independent synthase, N-terminal domain|PF01717:Cobalamin-independent synthase, Catalytic domain	-
CSS0030255	42.2522	57.3783	57.4389	78.6067	84.353	0.450829	0.0218871	0.128058	0.001218	0.994408	0.99947	0.470823	0.0158097	0.0851989	0.107932	0.700941	0.881229	0.933355	2.2e-05	0.000306516	0.474365	0.0175362	0.11196	1.04749	0.000242077	0.00170078	0.563988	0.0381862	0.123908	0.576311	0.0306091	0.104261	Chr13	56013786	56036944	4130	- && sp|Q9FPT1|UBP12_ARATH Ubiquitin C-terminal hydrolase 12 OS=Arabidopsis thaliana OX=3702 GN=UBP12 PE=1 SV=2 && PF12436:ICP0-binding domain of Ubiquitin-specific protease 7|PF00917:MATH domain|PF14533:Ubiquitin-specific protease C-terminal|PF00443:Ubiquitin carboxyl-terminal hydrolase	UCH
CSS0000666	242.7	165.956	348.829	133.855	237.182	-0.539737	0.00467151	0.0433705	1.07184	6.27e-08	1.33e-05	-1.36435	7.53e-07	2.7e-05	0.832083	0.0271258	0.175376	-0.820898	0.00261149	0.0166312	-0.289989	0.281402	0.574861	0.0127905	0.969137	0.98349	0.519455	0.116356	0.275235	-0.53864	0.111422	0.261413	Chr4	39244926	39256026	1787	- && sp|Q93Z38|TAR4_ARATH Tryptophan aminotransferase-related protein 4 OS=Arabidopsis thaliana OX=3702 GN=TAR4 PE=2 SV=2 && PF04864:Allinase|PF04863:Alliinase EGF-like domain	-
CSS0049098	152.959	59.0405	138.279	33.9331	44.045	-1.3683	9.15e-05	0.00208635	1.22573	0.000183878	0.00862383	-2.00898	2.25e-09	1.61e-07	0.379233	0.366796	0.676497	-2.14127	3.17e-09	1.2e-07	-0.780961	0.0498219	0.216896	-1.7543	4.77e-06	5.51e-05	-0.422563	0.327743	0.539492	-1.63054	5.66e-06	9.7e-05	Chr6	175190557	175194964	2720	- && - && PF00388:Phosphatidylinositol-specific phospholipase C, X domain	PI-PLC-X
CSS0004123	157.845	153.353	165.951	154.487	140.748	-0.0341831	0.877509	0.961114	0.112535	0.560713	0.922045	-0.0852894	0.658501	0.837356	-0.129314	0.591366	0.823856	0.00309033	0.989337	0.994739	0.0290963	0.898412	0.962786	-0.120153	0.638255	0.776872	-0.121414	0.631394	0.789548	-0.216701	0.298645	0.502825	Contig796	237483	246552	1928	- && sp|P41380|IF4A3_NICPL Eukaryotic initiation factor 4A-3 OS=Nicotiana plumbaginifolia OX=4092 PE=2 SV=1 && PF00270:DEAD/DEAH box helicase|PF00271:Helicase conserved C-terminal domain	DEAD
CSS0034690	210.846	144.823	277.118	64.0137	87.791	-0.532732	0.0126598	0.088323	0.935249	4.42e-05	0.002848	-2.09445	7.43e-11	7.45e-09	0.458104	0.191244	0.503018	-1.68132	7.85e-08	2.19e-06	-1.15723	0.000380957	0.00673917	-1.2164	1.04e-07	1.83e-06	-0.718759	0.00422391	0.0235	-1.63906	3.62e-11	2.61e-09	Contig790	327606	337077	1513	- && sp|Q84V83|LAR_DESUN Leucoanthocyanidin reductase OS=Desmodium uncinatum OX=225101 GN=LAR PE=1 SV=1 && PF05368:NmrA-like family	NmrA
CSS0033013	260.488	247.582	232.674	307.705	185.547	-0.0692348	0.820523	0.938161	-0.0910827	0.684539	0.950916	0.422733	0.106184	0.307022	-0.725526	0.0527816	0.256307	0.272228	0.423036	0.648902	0.334281	0.239271	0.52959	-0.449851	0.259733	0.434803	-0.416002	0.246075	0.451441	-0.305979	0.363141	0.568847	Chr7	115074463	115075302	639	- && sp|P52855|RLA1_MAIZE 60S acidic ribosomal protein P1 OS=Zea mays OX=4577 GN=RPP1A PE=1 SV=1 && PF00428:60s Acidic ribosomal protein	-
CSS0014800	288.766	167.047	267.854	108.656	203.736	-0.780407	0.000792782	0.0116425	0.68004	0.00431616	0.0838912	-1.28434	2.3e-07	9.67e-06	0.912094	0.00463379	0.0560552	-1.37346	1.16e-08	3.96e-07	-0.601698	0.022658	0.13226	-0.454341	0.137556	0.278091	0.290759	0.377912	0.588363	-0.373973	0.231691	0.428642	Chr1	138366779	138386926	1341	- && sp|Q7Y030|OFT31_ARATH O-fucosyltransferase 31 OS=Arabidopsis thaliana OX=3702 GN=OFUT31 PE=2 SV=1 && PF10250:GDP-fucose protein O-fucosyltransferase	-
CSS0043785	164.098	154.943	127.622	86.5366	50.2724	-0.0736198	0.755869	0.91117	-0.281587	0.21373	0.720262	-0.541662	0.120428	0.332148	-0.781446	0.0913891	0.344662	-0.886799	0.01185	0.0549985	-0.821328	0.0285217	0.152092	-1.66047	2.37e-06	2.98e-05	-1.62276	2.36e-05	0.000322561	-1.3234	0.00014655	0.00151945	Contig1265	118917	140021	2477	- && sp|F4I2J8|CATIN_ARATH Cactin OS=Arabidopsis thaliana OX=3702 GN=CTN PE=1 SV=1 && PF10312:Conserved mid region of cactin|PF09732:Cactus-binding C-terminus of cactin protein	-
CSS0012020	317.675	149.621	297.626	85.7774	69.2965	-1.07673	2.62e-06	0.000110237	0.990499	1.78e-05	0.00137114	-1.7762	6.56e-14	1.28e-11	-0.301247	0.497737	0.77164	-1.85032	3.52e-15	3.98e-13	-0.78371	0.00267007	0.0295618	-2.1455	4.23e-07	6.45e-06	-1.10302	0.014241	0.0596545	-2.07752	1.91e-06	3.75e-05	Chr1	48192088	48202551	1676	- && sp|Q8VXZ7|AGAL3_ARATH Alpha-galactosidase 3 OS=Arabidopsis thaliana OX=3702 GN=AGAL3 PE=1 SV=1 && PF17801:Alpha galactosidase C-terminal beta sandwich domain|PF16499:Alpha galactosidase A	-
CSS0001011	451.318	436.34	374.445	437.681	331.29	-0.0418065	0.884706	0.963554	-0.223142	0.422761	0.867509	0.245118	0.396763	0.65424	-0.396311	0.231321	0.549955	-0.00854355	0.977444	0.990201	0.0237976	0.941957	0.978943	-0.401922	0.191192	0.351281	-0.396904	0.249177	0.455314	-0.153632	0.594202	0.761342	Chr2	80510663	80516325	636	- && sp|Q3E870|SDH7B_ARATH Succinate dehydrogenase subunit 7B, mitochondrial OS=Arabidopsis thaliana OX=3702 GN=SDH7B PE=1 SV=1 && -	-
CSS0026451	390.094	90.5297	186.348	20.913	16.1899	-2.10236	2.57e-14	7.84e-12	1.03963	0.000232952	0.0104185	-3.1349	7.84e-12	9.51e-10	-0.368142	0.5232	0.786512	-4.19012	1.08e-20	2.15e-18	-2.09235	1.18e-06	6.17e-05	-4.54575	7.56e-24	1.8e-21	-2.47698	1.04e-08	3.92e-07	-3.49808	8.89e-14	1.07e-11	Chr10	15357861	15361259	1713	- && sp|O80763|NRX1_ARATH Probable nucleoredoxin 1 OS=Arabidopsis thaliana OX=3702 GN=At1g60420 PE=1 SV=1 && PF03107:C1 domain|PF13905:Thioredoxin-like	-
CSS0049545	287.869	140.297	217.715	58.6696	110.519	-1.02799	0.010187	0.0759436	0.632679	0.118913	0.577628	-1.87475	2.02e-06	6.27e-05	0.914408	0.166234	0.469746	-2.259	5.44e-09	1.97e-07	-1.24042	0.0156142	0.103526	-1.33731	0.0183776	0.0607504	-0.343708	0.613298	0.776862	-0.96031	0.107595	0.255286	Chr11	66085275	66088765	1856	- && sp|Q7X9A0|RCA1_LARTR Ribulose bisphosphate carboxylase/oxygenase activase 1, chloroplastic OS=Larrea tridentata OX=66636 GN=RCA1 PE=1 SV=1 && PF00004:ATPase family associated with various cellular activities (AAA)	AAA
CSS0022602	14.7298	33.8658	21.0491	123.242	122.387	1.20778	8.83e-06	0.000301045	-0.685556	0.012959	0.176832	2.56765	6.08e-21	3.29e-18	-0.00314162	0.99161	0.996855	3.09977	7.14e-31	3.63e-28	1.8853	4.31e-10	5.84e-08	3.09953	5.01e-30	2.55e-27	1.85985	4.02e-09	1.7e-07	2.55806	8.17e-20	3.01e-17	Chr11	86895723	86908417	4461	- && sp|Q7GB25|AB5C_ARATH ABC transporter C family member 5 OS=Arabidopsis thaliana OX=3702 GN=ABCC5 PE=2 SV=2 && PF00005:ABC transporter|PF00664:ABC transporter transmembrane region	ABC_membrane
CSS0003251	41.6538	59.2477	49.6299	92.9428	58.4425	0.519662	0.0155252	0.102105	-0.256114	0.164681	0.657508	0.922997	2.07e-05	0.000451636	-0.662753	0.0352474	0.204747	1.19704	1.02e-06	2.14e-05	0.668591	0.0012201	0.0162723	0.538605	0.0914228	0.206526	-0.0146329	0.960434	0.981598	0.256301	0.393107	0.59658	Chr3	173024240	173035922	3724	- && - && PF14309:Domain of unknown function (DUF4378)|PF12552:Protein of unknown function (DUF3741)	-
CSS0026349	116.294	109.936	108.047	89.9996	65.2759	-0.0714714	0.718363	0.895371	-0.0262797	0.885606	0.986982	-0.246433	0.21514	0.468842	-0.456806	0.100292	0.362065	-0.333419	0.12303	0.300297	-0.270939	0.219571	0.506151	-0.783872	0.0038408	0.0173782	-0.747057	0.00684703	0.0341903	-0.704508	0.00502291	0.0264058	Chr4	182124861	182136312	3071	- && sp|F4HQM3|NCER1_ARATH Neutral ceramidase 1 OS=Arabidopsis thaliana OX=3702 GN=NCER1 PE=2 SV=1 && PF17048:Neutral/alkaline non-lysosomal ceramidase, C-terminal|PF04734:Neutral/alkaline non-lysosomal ceramidase, N-terminal	Ceramidase_alk
CSS0000739	208.199	233.154	183.43	306.938	284.086	0.167521	0.55126	0.806708	-0.347013	0.0877083	0.503461	0.760325	0.000644781	0.00745474	-0.105733	0.670732	0.865986	0.590724	0.0532221	0.167576	0.416087	0.0598635	0.24321	0.489811	0.140182	0.281728	0.288241	0.240066	0.444028	0.652287	0.00632329	0.0316298	Chr1	113538263	113540976	1070	- && sp|P30707|RL9_PEA 60S ribosomal protein L9 OS=Pisum sativum OX=3888 GN=RPL9 PE=2 SV=1 && PF00347:Ribosomal protein L6	-
CSS0021313	256.813	148.525	161.482	123.518	117.758	-0.780651	0.00824987	0.0654595	0.11785	0.703374	0.95439	-0.367073	0.293031	0.55653	-0.0666507	0.863626	0.951242	-1.01856	0.00233777	0.0152041	-0.247107	0.531253	0.780811	-1.07821	4.35e-05	0.000385525	-0.335551	0.362177	0.574168	-0.432434	0.1267	0.285628	Chr14	127015021	127054660	1688	- && sp|Q9ZVI9|PECT1_ARATH Ethanolamine-phosphate cytidylyltransferase OS=Arabidopsis thaliana OX=3702 GN=PECT1 PE=1 SV=1 && PF01467:Cytidylyltransferase-like	CTP_transf_2
CSS0001957	73.1104	65.0764	82.3881	50.8379	31.1669	-0.156617	0.505469	0.77688	0.338676	0.124106	0.589188	-0.67658	0.144357	0.370687	-0.706812	0.261983	0.582822	-0.484189	0.294865	0.52402	-0.335543	0.479598	0.746399	-1.18357	0.011783	0.0427133	-1.06383	0.0307026	0.105457	-1.38411	0.00400869	0.0221395	Chr2	13627504	13646703	3656	- && sp|P04045|PHSL1_SOLTU Alpha-1,4 glucan phosphorylase L-1 isozyme, chloroplastic/amyloplastic OS=Solanum tuberosum OX=4113 PE=1 SV=2 && PF00343:Carbohydrate phosphorylase	-
CSS0015032	533.621	502.352	397.303	621.311	605.422	-0.0797758	0.712422	0.892432	-0.339296	0.102465	0.540962	0.663114	0.00502798	0.036681	-0.0325502	0.914976	0.970621	0.254725	0.301744	0.531259	0.326698	0.15391	0.416499	0.226595	0.452171	0.627019	0.271309	0.351514	0.563364	0.62661	0.033302	0.111238	Chr4	157143302	157143752	414	- && sp|P49215|RS17_SOLLC 40S ribosomal protein S17 OS=Solanum lycopersicum OX=4081 GN=RPS17 PE=2 SV=3 && PF00833:Ribosomal S17	-
CSS0038155	78.5573	66.8287	76.3456	65.7437	78.4031	-0.225813	0.239301	0.546309	0.191556	0.229554	0.736033	-0.197837	0.294429	0.55784	0.259556	0.282967	0.604299	-0.222251	0.316908	0.54743	-0.00393552	0.983764	0.994348	0.0439698	0.861931	0.92183	0.236782	0.287346	0.497274	0.0600656	0.778843	0.88317	Chr2	93773777	93791518	4024	- && sp|Q9QYY8|SPAST_MOUSE Spastin OS=Mus musculus OX=10090 GN=Spast PE=1 SV=3 && PF00498:FHA domain|PF17862:AAA+ lid domain|PF00004:ATPase family associated with various cellular activities (AAA)	AAA
CSS0017979	73.9497	93.1533	125.186	140.27	263.447	0.34074	0.10099	0.339168	0.426947	0.0853308	0.498457	0.181106	0.494212	0.729482	0.915233	0.0018228	0.0295774	0.958994	1.31e-05	0.000195611	0.610866	0.00449191	0.0431465	1.87865	1.12e-10	3.76e-09	1.50563	1.73e-07	4.65e-06	1.09026	0.000968207	0.0071915	Contig765	523048	529053	2674	- && sp|Q43125|CRY1_ARATH Cryptochrome-1 OS=Arabidopsis thaliana OX=3702 GN=CRY1 PE=1 SV=2 && PF00875:DNA photolyase|PF12546:Blue/Ultraviolet sensing protein C terminal|PF03441:FAD binding domain of DNA photolyase	-
CSS0039258	83.7903	59.5797	69.8298	50.7894	73.9465	-0.4843	0.0513679	0.223056	0.227343	0.327587	0.812022	-0.440963	0.216391	0.470469	0.544492	0.232054	0.550404	-0.687891	0.058422	0.179078	-0.211096	0.578308	0.810063	-0.132393	0.704043	0.821444	0.316846	0.396834	0.6058	0.105841	0.754598	0.868135	Chr9	52599021	52602550	3530	- && sp|Q9M2R0|FTIP3_ARATH FT-interacting protein 3 OS=Arabidopsis thaliana OX=3702 GN=FTIP3 PE=1 SV=1 && PF08372:Plant phosphoribosyltransferase C-terminal|PF00168:C2 domain	C2
CSS0019735	143.731	87.9771	122.359	76.5366	86.0084	-0.697658	0.00473898	0.0438145	0.473686	0.0936378	0.519026	-0.660105	0.0214184	0.105311	0.172897	0.550029	0.801939	-0.872325	0.000271636	0.00260854	-0.183787	0.515634	0.771368	-0.692646	0.00893499	0.0342359	-0.0321836	0.91804	0.960383	-0.48527	0.116823	0.270221	Chr13	17790622	17880499	3268	- && sp|O22941|IDE1_ARATH Insulin-degrading enzyme-like 1, peroxisomal OS=Arabidopsis thaliana OX=3702 GN=PXM16 PE=2 SV=1 && PF16187:Middle or third domain of peptidase_M16|PF05193:Peptidase M16 inactive domain|PF00675:Insulinase (Peptidase family M16)	-
CSS0048858	47.6766	41.1868	44.1904	33.7197	36.8087	-0.200763	0.368066	0.677611	0.101286	0.583111	0.928788	-0.372321	0.067492	0.229213	0.132144	0.578614	0.817644	-0.461701	0.0590536	0.180439	-0.268643	0.216716	0.502966	-0.322828	0.215121	0.381227	-0.155019	0.490784	0.685307	-0.242123	0.235867	0.433044	Chr6	90090609	90114256	7601	- && sp|H3K2Y6|MED12_ARATH Mediator of RNA polymerase II transcription subunit 12 OS=Arabidopsis thaliana OX=3702 GN=MED12 PE=1 SV=1 && PF09497:Transcription mediator complex subunit Med12	-
CSS0000118	148.9	93.6078	106.006	106.947	68.1749	-0.669266	0.141755	0.412759	0.1776	0.580464	0.927307	0.0313985	0.948847	0.980217	-0.649392	0.268701	0.589798	-0.453189	0.602988	0.785841	0.211374	0.683105	0.867137	-1.08791	0.0424937	0.116514	-0.454035	0.318856	0.530054	-0.616558	0.129158	0.28962	Chr8	110209794	110214497	950	- && - && PF02298:Plastocyanin-like domain	Cu_bind_like
CSS0029316	500.725	344.472	361.945	363.55	319.138	-0.533516	0.0579326	0.240667	0.0697181	0.761553	0.964959	0.0261801	0.927595	0.971522	-0.181161	0.581683	0.818554	-0.426654	0.199369	0.410464	0.0973802	0.762652	0.904253	-0.605873	0.0461293	0.123956	-0.10802	0.711576	0.843703	-0.160369	0.457497	0.654702	Contig235	568326	574090	666	- && sp|O04287|FKB12_VICFA Peptidyl-prolyl cis-trans isomerase FKBP12 OS=Vicia faba OX=3906 GN=FKBP12 PE=1 SV=1 && PF00254:FKBP-type peptidyl-prolyl cis-trans isomerase	FKBP_C
CSS0000819	150.441	167.792	160.521	115.811	144.138	0.164435	0.414814	0.714808	-0.0642812	0.749483	0.962407	-0.45266	0.0964331	0.288905	0.319674	0.277071	0.597874	-0.343137	0.211445	0.426477	-0.514636	0.0431792	0.197886	-0.0154185	0.951691	0.97471	-0.212853	0.323446	0.534592	-0.135388	0.588375	0.75804	Chr7	6529100	6534676	2014	- && sp|Q9Y7K5|YGI3_SCHPO Uncharacterized WD repeat-containing protein C2A9.03 OS=Schizosaccharomyces pombe (strain 972 / ATCC 24843) OX=284812 GN=SPBC2A9.03 PE=4 SV=2 && -	-
CSS0014754	61.2832	103.951	89.5181	112.983	158.491	0.771316	0.000149865	0.00314201	-0.216855	0.245316	0.751036	0.355633	0.135483	0.356701	0.493386	0.143595	0.437188	0.920859	0.000288441	0.00274554	0.14074	0.578246	0.810063	1.41809	3.97e-06	4.68e-05	0.611904	0.0498317	0.151255	0.844902	0.00429635	0.0233936	Contig1100	192829	195588	2082	- && sp|Q9S9T7|VP282_ARATH Vacuolar protein sorting-associated protein 28 homolog 2 OS=Arabidopsis thaliana OX=3702 GN=VPS28-2 PE=1 SV=2 && PF03997:VPS28 protein	-
CSS0027479	562.552	413.002	563.67	449.171	386.592	-0.436213	0.0972497	0.331576	0.447292	0.078127	0.477807	-0.308372	0.182475	0.427516	-0.212667	0.541962	0.796653	-0.286179	0.244297	0.466098	0.139982	0.646162	0.848929	-0.494529	0.121038	0.253775	-0.0932561	0.801198	0.897637	-0.52371	0.0903891	0.226267	Chr10	165089037	165090550	594	- && - && -	-
CSS0019865	320.921	266.727	289.448	252.644	233.464	-0.262656	0.352884	0.66372	0.116956	0.577066	0.926756	-0.177264	0.511184	0.74254	-0.110086	0.70842	0.885079	-0.313819	0.344059	0.574882	-0.0579088	0.831226	0.934953	-0.417019	0.20181	0.364868	-0.188866	0.431369	0.635586	-0.290513	0.216289	0.410396	Chr1	3638790	3642467	958	- && sp|Q9FFE0|RRAA2_ARATH Putative 4-hydroxy-4-methyl-2-oxoglutarate aldolase 2 OS=Arabidopsis thaliana OX=3702 GN=At5g16450 PE=1 SV=1 && PF03737:Aldolase/RraA	-
CSS0042812	361.86	432.538	407.512	323.378	361.391	0.262031	0.315342	0.626747	-0.0869412	0.617183	0.937484	-0.314264	0.186069	0.432766	0.166027	0.541804	0.796628	-0.129429	0.674961	0.83211	-0.398849	0.104395	0.335997	0.0410922	0.894402	0.942328	-0.254785	0.255355	0.461937	-0.151951	0.45058	0.648199	Chr4	128298323	128304654	693	- && sp|P35135|UBC4_SOLLC Ubiquitin-conjugating enzyme E2-17 kDa OS=Solanum lycopersicum OX=4081 PE=2 SV=1 && PF00179:Ubiquitin-conjugating enzyme	UQ_con
CSS0014940	62.9187	64.954	70.2925	61.3121	61.3877	0.0565351	0.76801	0.916085	0.113349	0.483386	0.891983	-0.179026	0.353715	0.616478	0.00789238	0.976021	0.99243	0.001815	0.993461	0.99683	-0.0637437	0.741287	0.895482	0.0152489	0.955025	0.976738	-0.0746281	0.761661	0.875137	-0.173331	0.47403	0.668794	Chr5	96069221	96111284	4599	- && sp|Q94FB9|AB1D_ARATH ABC transporter D family member 1 OS=Arabidopsis thaliana OX=3702 GN=ABCD1 PE=1 SV=1 && PF00005:ABC transporter|PF06472:ABC transporter transmembrane region 2	ABC_tran
CSS0000727	89.1973	93.6927	82.1844	115.53	119.973	0.0799351	0.702206	0.8871	-0.190209	0.357561	0.830298	0.508677	0.0398191	0.161208	0.0586872	0.834935	0.941042	0.409106	0.100508	0.260929	0.321366	0.209977	0.494342	0.474548	0.0496118	0.131038	0.359388	0.151861	0.329541	0.567119	0.0133053	0.0557829	Chr7	121647900	121658478	2097	- && sp|Q94K05|TCPQ_ARATH T-complex protein 1 subunit theta OS=Arabidopsis thaliana OX=3702 GN=CCT8 PE=1 SV=1 && PF00118:TCP-1/cpn60 chaperonin family	-
CSS0007470	77.8347	128.62	134.142	185	181.52	0.735997	0.00121502	0.0160147	0.0601335	0.759579	0.964731	0.484136	0.149129	0.377762	-0.0202944	0.958327	0.986515	1.29369	0.000206781	0.00208499	0.547096	0.110986	0.347473	1.2733	8.59e-06	9.27e-05	0.503507	0.0674931	0.187306	0.457989	0.0707861	0.190374	Chr8	120521135	120522819	1499	- && sp|P0CG85|UBI1P_NICSY Polyubiquitin OS=Nicotiana sylvestris OX=4096 GN=UBI11 PE=2 SV=1 && PF00240:Ubiquitin family	ubiquitin
CSS0016479	124.933	79.7044	127.593	61.66	96.1258	-0.641055	0.00102189	0.0140518	0.678197	0.00022943	0.0102904	-1.0321	9.26e-05	0.00155717	0.64493	0.0362435	0.207635	-0.984737	0.000284277	0.00271187	-0.351033	0.176653	0.44828	-0.331224	0.20308	0.366347	0.27667	0.246141	0.451514	-0.387219	0.111785	0.261945	Chr4	113128144	113156834	2711	- && sp|P42731|PABP2_ARATH Polyadenylate-binding protein 2 OS=Arabidopsis thaliana OX=3702 GN=PAB2 PE=1 SV=1 && PF00076:RNA recognition motif. (a.k.a. RRM, RBD, or RNP domain)|PF00658:Poly-adenylate binding protein, unique domain	RRM_1
CSS0006868	613.571	443.063	491.062	501.55	308.786	-0.463401	0.100114	0.337489	0.146321	0.584161	0.928843	0.0486165	0.887951	0.95501	-0.697217	0.0881038	0.338253	-0.258259	0.466176	0.685259	0.19769	0.587307	0.815607	-0.947213	0.00454668	0.0198779	-0.519863	0.137976	0.308917	-0.647265	0.0410399	0.129207	Chr1	219515739	219523415	544	- && - && PF06522:NADH-ubiquinone reductase complex 1 MLRQ subunit	-
CSS0048795	94.8464	116.899	80.7968	154.756	73.8107	0.311389	0.298123	0.609052	-0.535286	0.07718	0.475543	0.95793	0.0346702	0.146499	-1.06761	0.0741206	0.308205	0.743411	0.0961113	0.252756	0.423583	0.389259	0.678157	-0.314902	0.470481	0.642783	-0.662902	0.185901	0.376313	-0.109149	0.808972	0.900636	Chr4	8223606	8228027	1884	- && sp|P83332|TLP1_PRUPE Thaumatin-like protein 1 OS=Prunus persica OX=3760 PE=2 SV=1 && PF00314:Thaumatin family	Thaumatin
novel.11039	429.199	905.263	166.986	62.2871	24.9917	1.0795	0.533391	0.79591	-2.44522	0.14371	0.626087	-1.40202	0.370295	0.631259	-1.31252	0.0212186	0.150938	-2.75101	0.0917977	0.245117	-3.84386	8.09e-05	0.00199823	-4.06917	0.0131406	0.0466091	-5.18747	3.02e-13	3.33e-11	-2.70956	0.0844936	0.215776	Contig555	48004	51649	632	- && - && -	-
CSS0009635	325.964	81.7188	121.404	56.3062	15.3833	-1.98901	2.5e-22	2.87e-19	0.570591	0.000449435	0.0170512	-1.091	0.0021182	0.0190344	-1.86863	0.00458978	0.055676	-2.50089	7.06e-12	4.47e-10	-0.51751	0.14929	0.409613	-4.36254	5.44e-14	3.45e-12	-2.40704	6.52e-05	0.000762929	-2.96192	9.35e-07	2.01e-05	Chr5	56344075	56351466	2307	- && sp|F4JFN3|HS906_ARATH Heat shock protein 90-6, mitochondrial OS=Arabidopsis thaliana OX=3702 GN=HSP90-6 PE=1 SV=1 && PF02518:Histidine kinase-, DNA gyrase B-, and HSP90-like ATPase|PF00183:Hsp90 protein	HATPase_c
CSS0016889	97.5418	91.8674	95.0685	124.014	392.562	-0.0796308	0.745646	0.906521	0.0482998	0.832506	0.980812	0.401571	0.117472	0.327246	1.66912	6.66e-06	0.000424733	0.381034	0.166182	0.36534	0.45142	0.104609	0.336463	2.05543	5.95e-09	1.4e-07	2.10122	6.95e-09	2.74e-07	2.06898	1.84e-09	8.55e-08	Chr10	122600323	122601832	1479	- && - && -	-
CSS0016713	67.4389	80.9769	77.0444	68.3781	59.7001	0.27364	0.145012	0.417805	-0.0723227	0.669363	0.949262	-0.154305	0.508591	0.740631	-0.191184	0.498942	0.772372	0.0576925	0.81452	0.910995	-0.223683	0.34569	0.639272	-0.127088	0.604993	0.751345	-0.433879	0.0575305	0.167131	-0.346329	0.111773	0.261935	Chr1	178583312	178628300	3700	- && sp|Q8RY22|DEGP7_ARATH Protease Do-like 7 OS=Arabidopsis thaliana OX=3702 GN=DEGP7 PE=2 SV=1 && PF12812:PDZ-like domain|PF17820:PDZ domain|PF13365:Trypsin-like peptidase domain	-
CSS0008840	30.2307	39.7883	51.0007	84.8272	241.936	0.405909	0.174159	0.461717	0.358385	0.125452	0.592249	0.751491	0.000842214	0.00916272	1.51884	3.9e-05	0.00173699	1.52619	4.79e-07	1.08e-05	1.11234	5.74e-05	0.00152456	3.05185	4.71e-15	3.56e-13	2.61455	4.38e-12	3.78e-10	2.2689	4.96e-11	3.44e-09	Chr14	72485894	72491994	2693	- && sp|Q9CAJ0|P2C16_ARATH Protein phosphatase 2C 16 OS=Arabidopsis thaliana OX=3702 GN=HAB1 PE=1 SV=1 && PF00481:Protein phosphatase 2C	PP2C
CSS0016167	62.8577	0.0473671	5.34899	31.9798	1718.21	-10.2727	6.4e-16	2.51e-13	6.72189	4.94e-06	0.000499855	2.5971	NA	1	5.74369	NA	1	-0.941195	0.63036	0.804009	9.32791	NA	1	4.82356	NA	1	15.0681	NA	1	8.35383	NA	1	Chr15	113847362	113847979	618	- && sp|P13087|MIRA_SYNDU Miraculin OS=Synsepalum dulcificum OX=3743 PE=1 SV=3 && PF00197:Trypsin and protease inhibitor	-
CSS0023431	167.898	175.041	178.391	148.018	160.597	0.0681085	0.744809	0.906201	0.026598	0.897686	0.988433	-0.251268	0.268893	0.531509	0.122608	0.67289	0.86715	-0.146432	0.526851	0.732069	-0.222111	0.338145	0.632345	-0.0184385	0.947357	0.972286	-0.121294	0.667415	0.814792	-0.132497	0.630741	0.787536	Chr8	148909812	148914385	1762	- && sp|P46265|TBB5_ORYSJ Tubulin beta-5 chain OS=Oryza sativa subsp. japonica OX=39947 GN=TUBB5 PE=1 SV=1 && PF03953:Tubulin C-terminal domain|PF00091:Tubulin/FtsZ family, GTPase domain	Tubulin
CSS0029840	56.6836	83.9013	76.6036	104.384	172.58	0.572647	0.00528804	0.0473957	-0.131412	0.485325	0.892637	0.464161	0.0618276	0.216988	0.73218	0.0156639	0.125232	0.916057	0.000490724	0.00425667	0.335525	0.160907	0.426349	1.65309	7.96e-09	1.82e-07	1.04801	7e-05	0.000811073	1.19271	1.12e-05	0.000174647	Chr7	95781880	95791630	2478	- && sp|Q84K00|NAC78_ARATH NAC domain-containing protein 78 OS=Arabidopsis thaliana OX=3702 GN=NAC078 PE=2 SV=2 && PF02365:No apical meristem (NAM) protein	NAM
CSS0015586	166.069	82.6579	111.037	55.101	41.0453	-1.00051	0.000119973	0.00260678	0.424967	0.0223904	0.246681	-0.99338	4.38e-06	0.000119509	-0.41862	0.197359	0.511202	-1.56008	7.76e-08	2.17e-06	-0.565894	0.00437464	0.0423433	-1.96955	6.88e-08	1.27e-06	-1.00224	0.00138172	0.00961969	-1.41159	8.37e-06	0.000136004	Chr2	118573420	118583207	3400	- && sp|Q9S7C0|HSP7O_ARATH Heat shock 70 kDa protein 14 OS=Arabidopsis thaliana OX=3702 GN=HSP70-14 PE=1 SV=1 && PF00012:Hsp70 protein	HSP70
CSS0021638	87.4983	86.868	81.3519	122.788	138.374	-0.000690492	0.997516	0.999429	-0.0962228	0.645406	0.945055	0.611825	0.0016848	0.0158748	0.178054	0.430324	0.723086	0.525998	0.013689	0.0613383	0.517489	0.0285254	0.152092	0.709523	0.00240708	0.0119061	0.674524	0.00923773	0.0431201	0.788396	8.07e-05	0.000927381	Chr1	164838365	164852629	2747	- && sp|Q54RJ1|CNRB_DICDI CLPTM1-like membrane protein cnrB OS=Dictyostelium discoideum OX=44689 GN=cnrB PE=3 SV=1 && PF05602:Cleft lip and palate transmembrane protein 1 (CLPTM1)	-
CSS0011093	388.596	232.833	368.222	333.469	358.65	-0.729875	0.00630815	0.0540717	0.659139	0.0157095	0.199801	-0.123754	0.67775	0.849657	0.10925	0.716139	0.888977	-0.184236	0.528023	0.732944	0.536178	0.0720974	0.271036	-0.0683373	0.809388	0.889617	0.626911	0.0302272	0.104197	-0.0134983	0.962145	0.981323	Chr6	105131642	105138977	1146	- && sp|Q40316|VESTR_MEDSA Vestitone reductase OS=Medicago sativa OX=3879 PE=1 SV=1 && PF01370:NAD dependent epimerase/dehydratase family	Epimerase
CSS0020509	35.1399	38.4971	42.8122	35.5964	44.9926	0.142306	0.475025	0.757025	0.152807	0.375255	0.839743	-0.249418	0.232129	0.489504	0.343909	0.21059	0.526423	0.0569919	0.805403	0.906085	-0.093776	0.640858	0.84628	0.407825	0.145217	0.28868	0.232153	0.362565	0.574483	0.0937612	0.713776	0.843281	Chr4	177252972	177272591	6890	- && sp|F4KCC2|PRT6_ARATH E3 ubiquitin-protein ligase PRT6 OS=Arabidopsis thaliana OX=3702 GN=PRT6 PE=1 SV=1 && PF02207:Putative zinc finger in N-recognin (UBR box)|PF18995:Proteolysis_6 C-terminal	zf-UBR1
CSS0004756	111.145	103.829	117.793	158.62	134.356	-0.0910103	0.655938	0.864209	0.181393	0.285581	0.784175	0.447217	0.0297781	0.132068	-0.23341	0.368399	0.6781	0.547897	0.021645	0.0865675	0.630846	0.0024211	0.027532	0.319442	0.235624	0.406484	0.376756	0.11566	0.274263	0.210591	0.366193	0.571774	Chr2	69827534	69844741	2033	- && sp|Q8R050|ERF3A_MOUSE Eukaryotic peptide chain release factor GTP-binding subunit ERF3A OS=Mus musculus OX=10090 GN=Gspt1 PE=1 SV=2 && PF03143:Elongation factor Tu C-terminal domain|PF00009:Elongation factor Tu GTP binding domain|PF03144:Elongation factor Tu domain 2	GTP_EFTU
CSS0046087	601.681	468.553	447.523	198.074	103.747	-0.355537	0.182528	0.474064	-0.0675466	0.755815	0.963519	-1.15703	7.34e-08	3.54e-06	-0.928397	0.0319797	0.193003	-1.5709	1.89e-08	6.08e-07	-1.22343	8.28e-07	4.51e-05	-2.49545	9.71e-09	2.19e-07	-2.17535	5.17e-07	1.21e-05	-2.09063	7.06e-07	1.59e-05	Chr1	25778792	25784333	940	- && sp|Q9FRL8|DHAR2_ARATH Glutathione S-transferase DHAR2 OS=Arabidopsis thaliana OX=3702 GN=DHAR2 PE=1 SV=1 && PF13417:Glutathione S-transferase, N-terminal domain	-
CSS0023274	88.9015	97.219	99.4676	120.074	199.727	0.135061	0.545044	0.803308	0.03284	0.893743	0.988433	0.28844	0.303139	0.567003	0.738888	0.00919614	0.0884479	0.466938	0.0718472	0.20698	0.324423	0.121921	0.36546	1.21295	6.09e-05	0.000515833	1.04461	6.39e-05	0.000750775	1.02441	0.00167084	0.0111756	Chr9	2536342	2540240	2045	- && sp|Q9M5K3|DLDH1_ARATH Dihydrolipoyl dehydrogenase 1, mitochondrial OS=Arabidopsis thaliana OX=3702 GN=LPD1 PE=1 SV=2 && PF02852:Pyridine nucleotide-disulphide oxidoreductase, dimerisation domain|PF07992:Pyridine nucleotide-disulphide oxidoreductase	Pyr_redox_2
CSS0025423	66.0977	117.016	103.121	144.576	293.457	0.82702	0.00585782	0.0512846	-0.182368	0.41824	0.864807	0.505003	0.0514982	0.192075	1.02581	9.28e-05	0.0033761	1.15799	0.000507156	0.0043653	0.325323	0.131093	0.380653	2.19135	8.96e-10	2.5e-08	1.33182	6.79e-09	2.69e-07	1.52678	6.83e-08	2.09e-06	Chr13	120322892	120328968	1805	- && sp|Q9S9Z7|P2C10_ARATH Probable protein phosphatase 2C 10 OS=Arabidopsis thaliana OX=3702 GN=At1g34750 PE=2 SV=1 && PF00481:Protein phosphatase 2C	PP2C
CSS0042233	347.077	285.65	265.056	436.81	347.63	-0.274912	0.274698	0.585728	-0.109114	0.610518	0.936233	0.739626	0.00682504	0.0461204	-0.32323	0.272749	0.593521	0.366704	0.228688	0.447337	0.632844	0.0255254	0.142397	0.0460533	0.869516	0.926448	0.28592	0.248839	0.454823	0.411567	0.0624262	0.174446	Chr15	96083539	96089678	740	- && sp|Q9FNP8|RS193_ARATH 40S ribosomal protein S19-3 OS=Arabidopsis thaliana OX=3702 GN=RPS19C PE=2 SV=1 && PF01090:Ribosomal protein S19e	-
CSS0028065	68.9973	69.3558	73.2476	85.159	94.5291	0.01731	0.925423	0.978292	0.0779947	0.642407	0.94478	0.234586	0.27059	0.533405	0.157356	0.551047	0.802621	0.340923	0.133783	0.317657	0.31466	0.145236	0.403309	0.503558	0.044423	0.120634	0.452031	0.0571579	0.166356	0.389304	0.0878926	0.222015	Contig313	6081	17897	3667	- && sp|O48844|PSD1A_ARATH 26S proteasome non-ATPase regulatory subunit 1 homolog A OS=Arabidopsis thaliana OX=3702 GN=RPN2A PE=1 SV=1 && PF01851:Proteasome/cyclosome repeat|PF18004:26S proteasome regulatory subunit RPN2 C-terminal domain|PF13646:HEAT repeats	-
CSS0003475	53.9879	64.6144	62.5784	107.84	63.3696	0.269308	0.171375	0.45774	-0.046731	0.800127	0.974738	0.802806	0.00103901	0.0108391	-0.759663	0.0128538	0.110324	1.03583	4.7e-05	0.00059073	0.757805	0.00215611	0.0251736	0.279559	0.301994	0.482011	-0.0234252	0.928547	0.965311	0.0386484	0.879972	0.939374	Chr9	68333474	68347611	4040	- && sp|Q8W234|SEUSS_ARATH Transcriptional corepressor SEUSS OS=Arabidopsis thaliana OX=3702 GN=SEU PE=1 SV=1 && PF01803:LIM-domain binding protein	-
CSS0016246	145.04	168.938	95.8845	75.5127	61.3208	0.230943	0.306479	0.617885	-0.818913	0.000157272	0.00761753	-0.325399	0.245039	0.504464	-0.296758	0.370417	0.679864	-0.902674	0.00160559	0.0112065	-1.1425	0.000159117	0.00344686	-1.19222	3.76e-06	4.46e-05	-1.45905	2.74e-07	6.97e-06	-0.622213	0.0085513	0.0397008	Chr2	197082620	197091770	2009	- && sp|O24146|4CL2_TOBAC 4-coumarate--CoA ligase 2 OS=Nicotiana tabacum OX=4097 GN=4CL2 PE=1 SV=1 && PF13193:AMP-binding enzyme C-terminal domain|PF00501:AMP-binding enzyme	AMP-binding
CSS0030679	65.0572	57.213	63.04	80.1728	95.1808	-0.176726	0.359809	0.670189	0.139722	0.435499	0.873088	0.364678	0.105952	0.306487	0.254433	0.398941	0.701759	0.338129	0.156388	0.351558	0.506651	0.030344	0.157814	0.597744	0.0325755	0.0947736	0.741978	0.00712442	0.0353048	0.615966	0.0205735	0.0775775	Chr10	146649431	146663711	3693	- && sp|Q9LT02|PDR2_ARATH Probable manganese-transporting ATPase PDR2 OS=Arabidopsis thaliana OX=3702 GN=PDR2 PE=1 SV=1 && PF00702:haloacid dehalogenase-like hydrolase|PF00122:E1-E2 ATPase	E1-E2_ATPase
CSS0043142	93.033	110.82	92.8395	149.672	215.233	0.263157	0.236821	0.543407	-0.256829	0.201715	0.705922	0.707631	0.00597799	0.0418269	0.530822	0.0766197	0.313849	0.726265	0.00809248	0.0408804	0.452236	0.103468	0.334502	1.25928	9.54e-07	1.32e-05	0.960443	0.000258143	0.00241833	1.23461	2.48e-08	8.55e-07	Chr6	88181919	88183788	1870	- && sp|Q9FLW0|Y5241_ARATH Probable receptor-like protein kinase At5g24010 OS=Arabidopsis thaliana OX=3702 GN=At5g24010 PE=1 SV=1 && PF12819:Malectin-like domain	-
CSS0006292	124.344	123.16	123.785	122.337	109.092	-0.00251807	0.990118	0.997632	0.00596231	0.977008	0.998439	0.000994137	0.996543	0.998661	-0.159117	0.51425	0.781391	0.0162664	0.94228	0.973479	0.00910125	0.964163	0.987574	-0.13781	0.595923	0.745013	-0.169858	0.476021	0.673649	-0.158505	0.533683	0.71794	Chr7	9460586	9470968	2280	- && - && PF08766:DEK C terminal domain	-
CSS0033873	81.5075	54.0167	52.9028	54.9092	79.9238	-0.584172	0.0633819	0.253678	-0.0322864	0.915235	0.990932	0.0747361	0.836046	0.933041	0.543745	0.313506	0.633132	-0.530994	0.151977	0.345048	0.0436483	0.917473	0.971316	0.0165583	0.971063	0.984615	0.562676	0.275223	0.484375	0.613423	0.185325	0.369971	Chr8	130323476	130327260	3021	- && sp|Q05349|12KD_FRAAN Auxin-repressed 12.5 kDa protein OS=Fragaria ananassa OX=3747 PE=2 SV=1 && PF05564:Dormancy/auxin associated protein	-
CSS0042337	23.2195	93.7594	41.3408	28.3797	3.33511	2.02054	4.32e-10	5.58e-08	-1.18481	0.00288297	0.0642119	-0.528238	0.199867	0.450392	-3.08209	3.77e-20	2.32e-16	0.318198	0.329084	0.56019	-1.71089	2.1e-06	9.85e-05	-2.7563	1.6e-18	1.91e-16	-4.81458	9.92e-40	3.03e-36	-3.6055	1.95e-17	4.41e-15	Chr7	72134710	72142834	5394	- && - && -	-
CSS0004040	104.21	63.3075	80.2451	81.6197	90.698	-0.710414	0.00045703	0.00762984	0.340999	0.0777063	0.476611	0.0434274	0.857939	0.942635	0.156644	0.616388	0.839298	-0.315723	0.210188	0.424958	0.386452	0.121469	0.364816	-0.151295	0.594981	0.744299	0.525882	0.0623323	0.177002	0.200335	0.459772	0.65691	Chr2	1309893	1314160	2737	- && sp|Q9LW29|AFB2_ARATH Protein AUXIN SIGNALING F-BOX 2 OS=Arabidopsis thaliana OX=3702 GN=AFB2 PE=1 SV=1 && PF18511:F-box|PF18791:Transport inhibitor response 1 protein domain	-
CSS0030511	114.004	152.425	141.229	157.095	233.576	0.428943	0.0311855	0.16189	-0.109968	0.639312	0.94367	0.17259	0.517316	0.747532	0.576433	0.0459547	0.237623	0.502043	0.0323265	0.116628	0.0647472	0.773805	0.91028	1.08324	7.8e-05	0.000636216	0.621346	0.0177926	0.0707098	0.744131	0.0154323	0.0623317	Chr7	44560594	44565026	2298	- && sp|Q9C519|WRKY6_ARATH WRKY transcription factor 6 OS=Arabidopsis thaliana OX=3702 GN=WRKY6 PE=1 SV=1 && PF03106:WRKY DNA -binding domain	WRKY
CSS0035109	89.0348	85.8144	168.68	72.0916	171.609	-0.0431061	0.823218	0.939057	0.974196	3.29e-05	0.00226764	-1.20909	6.14e-06	0.000159154	1.25727	0.000104841	0.00366371	-0.265223	0.244164	0.465946	-0.231791	0.290123	0.584744	0.997233	0.00148977	0.00800944	1.00653	0.00125241	0.00885754	0.0475038	0.88987	0.944132	Chr8	156744227	156751961	2626	- && sp|Q9FYH7|VSR6_ARATH Vacuolar-sorting receptor 6 OS=Arabidopsis thaliana OX=3702 GN=VSR6 PE=2 SV=3 && PF02225:PA domain	-
CSS0031397	30.8156	42.5121	37.4925	42.9809	42.4747	0.473823	0.0283085	0.151999	-0.181669	0.289654	0.788454	0.214164	0.310284	0.574359	-0.0113403	0.965314	0.988825	0.516423	0.0390837	0.133978	0.0349342	0.872304	0.953059	0.512314	0.0580582	0.147637	0.00534677	0.981451	0.990538	0.201929	0.35467	0.56074	Chr3	3011745	3021570	6322	- && sp|Q6WWW4|UPL3_ARATH E3 ubiquitin-protein ligase UPL3 OS=Arabidopsis thaliana OX=3702 GN=UPL3 PE=1 SV=1 && PF00632:HECT-domain (ubiquitin-transferase)	HECT
CSS0022470	131.268	59.5498	139.964	48.9469	93.8721	-1.12898	0.000152481	0.00318058	1.23136	4.22e-05	0.00273766	-1.49718	0.000539611	0.00647004	0.940092	0.0591346	0.273155	-1.38262	0.00117442	0.00868746	-0.263083	0.576581	0.809189	-0.43304	0.148574	0.293539	0.660612	0.084269	0.219832	-0.555288	0.0671914	0.183591	Chr3	12584372	12588587	1978	- && sp|Q8VZ80|PLT5_ARATH Polyol transporter 5 OS=Arabidopsis thaliana OX=3702 GN=PLT5 PE=1 SV=2 && PF00083:Sugar (and other) transporter	Sugar_tr
CSS0020261	348.046	350.174	342.959	357.897	313.059	0.0166528	0.950362	0.986227	-0.0324348	0.906938	0.989043	0.0797968	0.766399	0.899544	-0.18622	0.498472	0.772263	0.075023	0.770138	0.887903	0.0486598	0.867829	0.950848	-0.107779	0.689869	0.812125	-0.16118	0.609948	0.774105	-0.108271	0.697144	0.832346	Chr9	20917224	20920545	555	- && sp|Q9LW64|SF3BA_ARATH Uncharacterized protein At3g23325 OS=Arabidopsis thaliana OX=3702 GN=At3g23325 PE=3 SV=1 && -	-
CSS0015802	62.3046	109.588	90.7411	121.269	215.446	0.823643	8.13e-06	0.000283206	-0.27245	0.174655	0.672255	0.436105	0.0602156	0.213099	0.834928	0.00144123	0.0250542	0.998411	4.94e-06	8.5e-05	0.166562	0.399723	0.686943	1.83914	2.16e-12	1.02e-10	0.982353	6.06e-05	0.000718922	1.26772	3.37e-06	6.15e-05	Chr2	196262956	196277691	2538	- && sp|Q9FKL6|CB60B_ARATH Calmodulin-binding protein 60 B OS=Arabidopsis thaliana OX=3702 GN=CBP60B PE=2 SV=1 && PF07887:Calmodulin binding protein-like	-
CSS0000814	75.059	102.199	98.4743	123.98	215.238	0.452457	0.0255667	0.142384	-0.054085	0.770952	0.968049	0.349711	0.0981707	0.292122	0.802315	0.018633	0.139672	0.758677	0.000935316	0.00723805	0.298605	0.138742	0.393621	1.56778	4.27e-06	5e-05	1.08256	0.0012103	0.00861172	1.1512	0.000584698	0.00476731	Chr5	26854771	26862529	2210	- && sp|O23144|PPI1_ARATH Proton pump-interactor 1 OS=Arabidopsis thaliana OX=3702 GN=PPI1 PE=1 SV=2 && -	-
CSS0021634	117.981	235.13	101.786	89.0116	300.539	1.00261	0.00199162	0.0232675	-1.2101	0.000174465	0.00830156	-0.17521	0.668977	0.844365	1.75555	0.000393946	0.00994947	-0.372179	0.36141	0.591065	-1.38327	0.00270763	0.029784	1.39238	6.52e-05	0.000546769	0.353054	0.415153	0.621217	1.58252	5.29e-06	9.13e-05	Chr9	70087867	70091748	1572	- && sp|P48977|ADH_MALDO Alcohol dehydrogenase OS=Malus domestica OX=3750 GN=ADH PE=2 SV=1 && PF00107:Zinc-binding dehydrogenase|PF08240:Alcohol dehydrogenase GroES-like domain	ADH_zinc_N
CSS0021493	99.5714	151.234	89.1089	135.091	37.6154	0.60794	0.029653	0.156467	-0.763954	0.000692223	0.0232192	0.61935	0.00435542	0.0328794	-1.83751	0.000132696	0.00438808	0.471457	0.103346	0.265884	-0.142492	0.565614	0.802803	-1.36324	0.00490439	0.0211407	-2.00495	3.44e-05	0.000447228	-1.22392	0.0100811	0.0449137	Chr14	87507730	87514498	1597	- && sp|Q9ZSY8|IAA27_ARATH Auxin-responsive protein IAA27 OS=Arabidopsis thaliana OX=3702 GN=IAA27 PE=1 SV=1 && PF02309:AUX/IAA family	-
CSS0048543	255.335	276.006	254.766	283.875	171.859	0.122421	0.629835	0.849925	-0.117606	0.647005	0.945055	0.174245	0.451663	0.698154	-0.717773	0.0135672	0.114117	0.190955	0.399085	0.626176	0.0585549	0.835954	0.936928	-0.524024	0.0586933	0.148763	-0.683855	0.0400191	0.128233	-0.546443	0.0482508	0.145629	Chr14	5752131	5756003	1015	- && sp|Q9AXJ4|IF5A_MANES Eukaryotic translation initiation factor 5A OS=Manihot esculenta OX=3983 PE=2 SV=2 && PF01287:Eukaryotic elongation factor 5A hypusine, DNA-binding OB fold	-
CSS0027758	101.233	66.7302	112.049	67.8566	271.994	-0.593745	0.00945101	0.0723804	0.746482	0.00224749	0.0539639	-0.706714	0.00735295	0.0486473	2.00779	1.35e-09	3.46e-07	-0.542943	0.0278712	0.104843	0.0427485	0.862926	0.949074	1.47305	5.69e-06	6.45e-05	2.03166	8.35e-10	4.22e-08	1.30151	0.000126513	0.0013466	Chr4	29380292	29404389	2063	- && sp|Q9FKQ1|DTX27_ARATH Protein DETOXIFICATION 27 OS=Arabidopsis thaliana OX=3702 GN=DTX27 PE=2 SV=1 && PF01554:MatE	MatE
CSS0003120	117.53	125.974	155.271	165.952	243.739	0.104555	0.682521	0.877208	0.301543	0.129436	0.598938	0.113662	0.603883	0.805201	0.560786	0.0465275	0.239194	0.52866	0.0594262	0.181226	0.417748	0.0432758	0.198172	1.09639	0.00090532	0.00522902	0.959532	0.000487883	0.00409366	0.671186	0.0175524	0.0686487	Chr3	2454647	2462877	1930	- && sp|Q9SZN1|VATB2_ARATH V-type proton ATPase subunit B2 OS=Arabidopsis thaliana OX=3702 GN=VHA-B2 PE=1 SV=1 && PF02874:ATP synthase alpha/beta family, beta-barrel domain|PF00006:ATP synthase alpha/beta family, nucleotide-binding domain	ATP-synt_ab
CSS0036933	46.6915	48.7408	47.9093	85.6521	103.013	0.070596	0.736344	0.902718	-0.0250177	0.901648	0.988724	0.855468	0.000298641	0.00403366	0.273402	0.333821	0.649642	0.911659	0.000183337	0.00188002	0.833011	0.000703195	0.0109005	1.18997	4.95e-06	5.69e-05	1.08652	3.67e-05	0.000470753	1.12528	6.17e-06	0.00010436	Chr9	30515379	30524153	3705	- && sp|O48844|PSD1A_ARATH 26S proteasome non-ATPase regulatory subunit 1 homolog A OS=Arabidopsis thaliana OX=3702 GN=RPN2A PE=1 SV=1 && PF18004:26S proteasome regulatory subunit RPN2 C-terminal domain|PF17781:RPN1/RPN2 N-terminal domain|PF13646:HEAT repeats	-
CSS0007911	214.99	277.537	246.427	172.139	151.239	0.374037	0.107866	0.352556	-0.17225	0.34549	0.82266	-0.498337	0.0425411	0.168515	-0.181424	0.645189	0.854168	-0.286531	0.316701	0.547292	-0.668161	0.0055578	0.0503123	-0.464771	0.228583	0.398045	-0.87259	0.0175762	0.0700486	-0.685411	0.0637327	0.176965	Chr9	143567389	143572292	1443	- && sp|Q9SUL1|RD19C_ARATH Probable cysteine protease RD19C OS=Arabidopsis thaliana OX=3702 GN=RD19C PE=2 SV=1 && PF00112:Papain family cysteine protease|PF08246:Cathepsin propeptide inhibitor domain (I29)	Peptidase_C1
CSS0031408	52.8365	58.3165	65.5748	33.5119	26.5985	0.152677	0.504202	0.776449	0.167669	0.442215	0.875084	-0.951249	7.73e-06	0.000195425	-0.327778	0.229435	0.547821	-0.619818	0.00609906	0.0327354	-0.781918	0.00251899	0.0283546	-0.940753	0.00025006	0.00174678	-1.12891	0.000103486	0.00112952	-1.27994	5.28e-08	1.66e-06	Chr13	91780807	91789848	5785	- && sp|F4HZB5|NET1D_ARATH Protein NETWORKED 1D OS=Arabidopsis thaliana OX=3702 GN=NET1D PE=3 SV=1 && PF07765:KIP1-like protein	-
CSS0028100	51.218	60.729	63.2731	57.3436	42.0172	0.256368	0.187031	0.480452	0.0580894	0.740102	0.960694	-0.124746	0.60349	0.804884	-0.442991	0.123544	0.404546	0.200075	0.429481	0.654045	-0.0647375	0.785446	0.914584	-0.235914	0.358926	0.540727	-0.52663	0.0240666	0.0878868	-0.568119	0.0133604	0.0559503	Chr13	74066078	74083174	4783	- && sp|Q56YN8|SMC3_ARATH Structural maintenance of chromosomes protein 3 OS=Arabidopsis thaliana OX=3702 GN=SMC3 PE=2 SV=1 && PF06470:SMC proteins Flexible Hinge Domain|PF02463:RecF/RecN/SMC N terminal domain	SMC_N
CSS0042884	62.8726	93.7377	92.9686	99.0657	122.983	0.588982	0.0171617	0.109187	-0.012685	0.949933	0.994353	0.108634	0.635167	0.823313	0.317377	0.181134	0.49029	0.697811	0.00994986	0.0480947	0.0984979	0.647381	0.849643	1.02032	0.00043398	0.00280232	0.397528	0.0689445	0.190047	0.42585	0.0645446	0.178534	Chr4	189969151	189975058	2461	- && sp|O80910|TOL6_ARATH TOM1-like protein 6 OS=Arabidopsis thaliana OX=3702 GN=TOL6 PE=1 SV=1 && PF00790:VHS domain|PF03127:GAT domain	-
CSS0027930	90.9949	66.3947	87.4572	96.909	158.603	-0.444225	0.0517913	0.224181	0.396178	0.0770758	0.475349	0.166255	0.48488	0.723472	0.717556	0.034946	0.203708	0.130443	0.591848	0.777961	0.564092	0.0350083	0.173141	0.852632	0.00770789	0.0304024	1.26169	0.00024911	0.00235074	0.880984	0.00561097	0.0287598	Chr6	89788525	89816209	2490	- && sp|Q0WMJ8|SIPL4_ARATH Signal peptide peptidase-like 4 OS=Arabidopsis thaliana OX=3702 GN=SPPL4 PE=2 SV=1 && PF04258:Signal peptide peptidase|PF02225:PA domain	-
CSS0001651	268.478	232.986	273.973	169.2	147.392	-0.195946	0.371344	0.680391	0.232224	0.252844	0.757347	-0.676122	0.00895448	0.0565062	-0.195333	0.524762	0.787479	-0.629561	0.0209	0.0844168	-0.442024	0.123008	0.367349	-0.818013	0.000798656	0.00471732	-0.657472	0.0136909	0.0580246	-0.872608	3.17e-05	0.000421112	Chr14	76001965	76029954	1509	- && sp|P12955|PEPD_HUMAN Xaa-Pro dipeptidase OS=Homo sapiens OX=9606 GN=PEPD PE=1 SV=3 && PF00557:Metallopeptidase family M24|PF05195:Aminopeptidase P, N-terminal domain	Peptidase_M24
CSS0043007	37.5028	49.413	48.8073	71.7816	111.321	0.406364	0.0461946	0.207926	-0.0178723	0.923824	0.99109	0.573943	0.00370248	0.0291577	0.63864	0.0212565	0.151102	0.97275	7.23e-06	0.000117816	0.55909	0.0102731	0.0779941	1.61861	3.29e-09	8.24e-08	1.18018	1.57e-05	0.0002297	1.21162	1.99e-06	3.89e-05	Chr13	87822022	87841052	4021	- && sp|Q9SFU0|SC24A_ARATH Protein transport protein Sec24-like At3g07100 OS=Arabidopsis thaliana OX=3702 GN=At3g07100 PE=2 SV=2 && PF04810:Sec23/Sec24 zinc finger|PF04815:Sec23/Sec24 helical domain|PF08033:Sec23/Sec24 beta-sandwich domain|PF04811:Sec23/Sec24 trunk domain	-
CSS0034429	2190.67	133.347	655.679	19.8847	10.2783	-4.03861	1.53e-08	1.32e-06	2.2957	1.03e-08	2.72e-06	-5.02376	6.16e-08	3.04e-06	-0.954062	0.254042	0.574497	-6.75917	2.35e-11	1.38e-09	-2.72187	2.81e-06	0.000125749	-7.69678	4.07e-14	2.63e-12	-3.6933	4.16e-09	1.75e-07	-5.96883	3.16e-19	1.02e-16	Chr1	33870019	33870486	468	- && sp|P19037|HS181_ARATH 18.1 kDa class I heat shock protein OS=Arabidopsis thaliana OX=3702 GN=HSP18.1 PE=1 SV=1 && PF00011:Hsp20/alpha crystallin family	-
CSS0022909	121.091	60.4925	259.635	104.449	539.446	-0.991127	0.00015807	0.00326439	2.10299	2.03e-09	6.97e-07	-1.2957	0.233969	0.491674	2.36813	NA	1	-0.171978	NA	1	0.813149	NA	1	2.21538	NA	1	3.17859	NA	1	1.07886	NA	1	Chr4	133374476	133379811	2224	- && sp|P49078|ASNS1_ARATH Asparagine synthetase [glutamine-hydrolyzing] 1 OS=Arabidopsis thaliana OX=3702 GN=ASN1 PE=2 SV=2 && PF13537:Glutamine amidotransferase domain|PF00733:Asparagine synthase	-
CSS0014959	489.757	378.236	236.921	137.131	112.325	-0.363346	0.294766	0.60586	-0.67898	0.0882479	0.505013	-0.768056	0.030331	0.133569	-0.283113	NA	1	-1.79913	3.73e-11	2.11e-09	-1.44605	0.000253933	0.00489285	-2.08274	NA	1	-1.75998	NA	1	-1.05474	0.148226	0.318007	Chr9	11451026	11455201	999	- && sp|B9HMP5|CSPLD_POPTR CASP-like protein 1D1 OS=Populus trichocarpa OX=3694 GN=POPTRDRAFT_820933 PE=3 SV=2 && PF04535:Domain of unknown function (DUF588)	-
CSS0021983	86.8096	129.035	119.005	121.081	143.663	0.579568	0.003376	0.0342751	-0.117577	0.501708	0.899386	0.0426245	0.839197	0.934463	0.25164	0.297279	0.617125	0.514937	0.0265523	0.101047	-0.0727376	0.733273	0.891594	0.77312	0.00141315	0.00767016	0.159546	0.459445	0.660677	0.292321	0.158401	0.332701	Chr6	78864612	78872192	2065	- && sp|Q9ASP6|HNRPQ_ARATH Heterogeneous nuclear ribonucleoprotein Q OS=Arabidopsis thaliana OX=3702 GN=LIF2 PE=1 SV=1 && PF00076:RNA recognition motif. (a.k.a. RRM, RBD, or RNP domain)	RRM_1
CSS0000645	155.129	175.734	132.621	238.62	192.625	0.186544	0.397494	0.703083	-0.406749	0.0286468	0.283135	0.864861	3.17e-05	0.000641131	-0.303005	0.280582	0.60197	0.654365	0.00765453	0.0391932	0.460363	0.0314288	0.16156	0.356713	0.22618	0.395185	0.136062	0.615445	0.778408	0.558452	0.0339031	0.11269	Chr1	221117656	221120704	1264	- && sp|P35685|RL7A1_ORYSJ 60S ribosomal protein L7a-1 OS=Oryza sativa subsp. japonica OX=39947 GN=RPL7A-1 PE=2 SV=1 && PF01248:Ribosomal protein L7Ae/L30e/S12e/Gadd45 family	-
CSS0010843	46.2535	45.5574	45.3006	51.9771	60.529	-0.0121919	0.947155	0.985405	-0.00881099	0.958207	0.995877	0.215776	0.327775	0.591437	0.224917	0.38956	0.694748	0.205201	0.377808	0.607142	0.209418	0.335015	0.629279	0.437334	0.0706972	0.170936	0.416102	0.0549402	0.161595	0.440495	0.04067	0.128421	Chr2	84793095	84805756	5479	- && sp|Q9SB63|MOS1_ARATH Protein MODIFIER OF SNC1 1 OS=Arabidopsis thaliana OX=3702 GN=MOS1 PE=1 SV=2 && -	-
CSS0032669	42.9462	86.5434	40.2552	59.1466	35.034	1.02111	5.95e-05	0.00146781	-1.1056	4.4e-06	0.000458867	0.572149	0.0681007	0.230829	-0.750975	0.0315065	0.191018	0.498027	0.120854	0.296833	-0.531042	0.0739859	0.275045	-0.246071	0.436038	0.612423	-1.30182	3.37e-06	6.18e-05	-0.177158	0.552789	0.731736	Chr9	76603032	76616444	4513	- && sp|Q9SQI2|GIGAN_ARATH Protein GIGANTEA OS=Arabidopsis thaliana OX=3702 GN=GI PE=1 SV=2 && -	-
CSS0012983	644.93	244.814	374.509	104.339	68.5297	-1.39167	2.1e-08	1.75e-06	0.611868	0.00172098	0.0447227	-1.82469	1.31e-15	3.51e-13	-0.601299	0.123735	0.404853	-2.59475	2.9e-20	5.65e-18	-1.21081	1.89e-06	9.13e-05	-3.18901	1.23e-16	1.14e-14	-1.83126	1.37e-06	2.83e-05	-2.42717	1.72e-11	1.32e-09	Chr8	139992832	139995230	1071	- && sp|Q9CXW3|CYBP_MOUSE Calcyclin-binding protein OS=Mus musculus OX=10090 GN=Cacybp PE=1 SV=1 && PF04969:CS domain	-
CSS0021430	111.533	111.74	95.9809	137.196	113.101	0.00772194	0.9748	0.992967	-0.220014	0.218733	0.72456	0.533196	0.0187573	0.0959588	-0.274172	0.288535	0.609488	0.330414	0.244788	0.466622	0.315936	0.150164	0.410998	0.0629859	0.832373	0.903349	0.0216284	0.920374	0.961732	0.256886	0.250458	0.449763	Chr9	86498139	86517900	1973	- && sp|A2YNT8|SAPK2_ORYSI Serine/threonine-protein kinase SAPK2 OS=Oryza sativa subsp. indica OX=39946 GN=SAPK2 PE=2 SV=2 && PF00069:Protein kinase domain|PF07714:Protein tyrosine and serine/threonine kinase|PF01092:Ribosomal protein S6e	Pkinase
CSS0026011	37.3757	48.6694	51.9313	79.7149	91.7581	0.38941	0.0423667	0.197612	0.0933694	0.639378	0.94367	0.635761	0.00510231	0.0371166	0.208484	0.360123	0.670889	1.12901	3.36e-07	7.97e-06	0.731725	0.000170927	0.00364003	1.3438	1.87e-08	3.97e-07	0.92124	6.99e-06	0.000115652	0.8409	0.000541851	0.00448513	Chr2	212039222	212059002	3718	- && sp|Q7XZU1|SAC4_ARATH Phosphoinositide phosphatase SAC4 OS=Arabidopsis thaliana OX=3702 GN=SAC4 PE=2 SV=1 && PF02383:SacI homology domain	-
CSS0037703	47.2065	64.0429	55.1321	72.6141	84.1601	0.451034	0.0256698	0.142709	-0.216611	0.188766	0.68853	0.414457	0.0402538	0.162398	0.219244	0.361307	0.67161	0.660291	0.00473941	0.0266839	0.200298	0.320315	0.616326	0.885054	0.000490675	0.00311877	0.400643	0.0601506	0.172512	0.632001	0.00230248	0.01437	Chr1	1124614	1146822	4059	- && sp|Q8W1Y0|SSC14_ARATH Sister chromatid cohesion 1 protein 4 OS=Arabidopsis thaliana OX=3702 GN=SYN4 PE=2 SV=1 && PF04825:N terminus of Rad21 / Rec8 like protein|PF04824:Conserved region of Rad21 / Rec8 like protein	Rad21_Rec8_N
CSS0012250	19.8305	35.406	31.8789	59.7792	81.9544	0.846574	0.000243492	0.00464953	-0.15137	0.462572	0.884693	0.924234	0.000233091	0.00331094	0.463003	0.200195	0.514046	1.63044	1.76e-09	7.09e-08	0.775463	0.00497216	0.0464659	2.0988	2.48e-10	7.74e-09	1.22019	0.000340662	0.00304539	1.38487	1.25e-05	0.000191664	Chr4	97070887	97084400	5292	- && sp|Q9XID0|FAB1D_ARATH Putative 1-phosphatidylinositol-3-phosphate 5-kinase FAB1D OS=Arabidopsis thaliana OX=3702 GN=FAB1D PE=3 SV=1 && PF01504:Phosphatidylinositol-4-phosphate 5-Kinase|PF00118:TCP-1/cpn60 chaperonin family	PIP5K
CSS0033787	284.625	110.481	154.98	46.0908	43.1982	-1.35924	2.48e-08	2.03e-06	0.487413	0.00980467	0.147362	-1.73208	6.27e-15	1.56e-12	-0.0880052	0.711309	0.886459	-2.59443	5.43e-21	1.15e-18	-1.24206	8.34e-10	1.06e-07	-2.6749	1.28e-19	1.72e-17	-1.34924	1.35e-10	8.2e-09	-1.82072	1.09e-15	1.81e-13	Chr11	81545932	81551093	2087	- && sp|Q9FJL3|FKB65_ARATH Peptidyl-prolyl cis-trans isomerase FKBP65 OS=Arabidopsis thaliana OX=3702 GN=FKBP65 PE=1 SV=1 && PF00254:FKBP-type peptidyl-prolyl cis-trans isomerase	FKBP_C
CSS0008737	385.346	237.151	256.995	153.47	157.634	-0.694269	0.00215689	0.0247943	0.115139	0.52418	0.909911	-0.725319	0.00159555	0.0152075	0.0448882	0.86495	0.951587	-1.2943	1.66e-06	3.28e-05	-0.607917	0.00752806	0.0628774	-1.24476	9.27e-06	9.93e-05	-0.58442	0.011277	0.050141	-0.684629	0.00275424	0.0165459	Chr7	44591387	44608783	1158	- && sp|P46209|USF_AQUPY Protein usf OS=Aquifex pyrophilus OX=2714 GN=usf PE=4 SV=1 && PF01738:Dienelactone hydrolase family	-
CSS0030715	63.3215	71.6236	74.7456	81.3078	114.733	0.188402	0.353904	0.664809	0.061245	0.718129	0.95634	0.139004	0.46673	0.710014	0.502678	0.0429424	0.228305	0.39993	0.0748797	0.212928	0.202957	0.306536	0.602231	0.908503	0.000559842	0.00349132	0.687111	0.00380505	0.02159	0.639955	0.004719	0.0251587	Chr2	13164084	13174759	3351	- && sp|Q9LF41|UBE4_ARATH Probable ubiquitin conjugation factor E4 OS=Arabidopsis thaliana OX=3702 GN=PUB1 PE=2 SV=1 && PF04564:U-box domain|PF10408:Ubiquitin elongating factor core	U-box
CSS0021262	168.13	222.21	185.979	293.349	361.094	0.406897	0.136018	0.403717	-0.257232	0.21916	0.725192	0.675996	0.00874437	0.0555415	0.30695	0.30798	0.627765	0.834943	0.00803521	0.0407039	0.421172	0.124169	0.369216	1.14641	0.000320572	0.00216902	0.706618	0.00886832	0.0418314	0.978359	5.1e-05	0.000627285	Contig1132	315253	317479	801	- && - && -	-
CSS0040580	181.922	186.485	172.195	181.533	170.748	0.0422628	0.861822	0.955282	-0.116042	0.560468	0.921836	0.0948212	0.695566	0.86077	-0.0815843	0.766598	0.912372	0.031209	0.912084	0.959301	-0.0193233	0.941483	0.978868	-0.0467776	0.864437	0.923477	-0.123548	0.619614	0.781358	0.00877415	0.965838	0.983187	Chr6	172537203	172541384	1405	- && sp|Q39255|SKP1A_ARATH SKP1-like protein 1A OS=Arabidopsis thaliana OX=3702 GN=SKP1A PE=1 SV=1 && PF03931:Skp1 family, tetramerisation domain|PF01466:Skp1 family, dimerisation domain	Skp1_POZ
CSS0010141	278.171	203.882	290.727	75.8772	174.853	-0.438267	0.158437	0.438116	0.511148	0.0941261	0.520195	-1.91899	1.21e-09	9.16e-08	1.2067	0.000889488	0.017817	-1.83538	1.18e-08	4.02e-07	-1.40665	0.00032417	0.00594162	-0.621058	0.0160279	0.0544803	-0.216421	0.55663	0.73618	-0.713821	0.0028187	0.0168417	Chr12	111630738	111635939	1554	- && - && PF12146:Serine aminopeptidase, S33	-
CSS0034236	80.2091	106.308	97.9201	140.082	134.727	0.414019	0.0357114	0.177603	-0.119273	0.480579	0.890991	0.534441	0.0181059	0.0936131	-0.0517562	0.842995	0.943888	0.839175	0.000711754	0.00578409	0.417631	0.0636739	0.252925	0.794392	0.0012815	0.00704978	0.346665	0.0982405	0.244514	0.480991	0.02095	0.0785512	Chr10	9903255	9911062	2172	- && sp|O04450|TCPE_ARATH T-complex protein 1 subunit epsilon OS=Arabidopsis thaliana OX=3702 GN=CCT5 PE=1 SV=1 && PF00118:TCP-1/cpn60 chaperonin family	-
CSS0006461	141.951	153.582	185.923	136.125	86.2706	0.122685	0.54858	0.805046	0.275696	0.319287	0.806654	-0.431363	0.148755	0.377369	-0.652161	0.0376389	0.212505	-0.0228206	0.918686	0.962416	-0.154285	0.469599	0.739612	-0.668366	0.0331145	0.0959911	-0.82371	0.00790382	0.0382096	-1.0883	0.00385313	0.0214765	Contig567	324356	329183	1752	- && sp|Q2R1V8|GME2_ORYSJ GDP-mannose 3,5-epimerase 2 OS=Oryza sativa subsp. japonica OX=39947 GN=GME-2 PE=2 SV=2 && PF01370:NAD dependent epimerase/dehydratase family	Epimerase
CSS0009578	129.445	134.227	158.137	147.275	169.721	0.0616983	0.731597	0.901639	0.236039	0.170398	0.666624	-0.0840232	0.715672	0.872015	0.210481	0.412089	0.710446	0.22533	0.344355	0.575182	0.154709	0.489867	0.753679	0.439651	0.0572026	0.146082	0.344386	0.0967519	0.241901	0.122739	0.56692	0.74289	Chr13	70484157	70491378	1825	- && sp|Q9ZNT0|VPS4_ARATH Protein SUPPRESSOR OF K(+) TRANSPORT GROWTH DEFECT 1 OS=Arabidopsis thaliana OX=3702 GN=SKD1 PE=1 SV=1 && PF04212:MIT (microtubule interacting and transport) domain|PF00004:ATPase family associated with various cellular activities (AAA)|PF09336:Vps4 C terminal oligomerisation domain	AAA
CSS0009767	149.079	190.067	173.252	227.903	520.904	0.3569	0.100869	0.339001	-0.13434	0.482081	0.891252	0.413989	0.0850933	0.26622	1.1996	0.00293656	0.0410013	0.647137	0.0143695	0.0637604	0.28186	0.220727	0.507473	1.8529	2.67e-06	3.31e-05	1.46312	0.000170662	0.0017175	1.61068	4.07e-05	0.000519296	Chr5	183425346	183429408	1074	- && sp|Q94A20|LFG5_ARATH BI1-like protein OS=Arabidopsis thaliana OX=3702 GN=LFG5 PE=2 SV=1 && PF01027:Inhibitor of apoptosis-promoting Bax1	-
CSS0026873	79.3167	107.142	103.684	101.966	77.1281	0.443398	0.0239062	0.136091	-0.047993	0.790822	0.972338	-0.00619702	0.975323	0.991734	-0.396669	0.122567	0.40276	0.400548	0.064245	0.191304	-0.0514123	0.805534	0.924072	0.00754505	0.976568	0.987653	-0.469803	0.0589494	0.170054	-0.405829	0.0835236	0.214006	Chr2	103924935	103981436	2637	- && sp|Q8L831|NUDT3_ARATH Nudix hydrolase 3 OS=Arabidopsis thaliana OX=3702 GN=NUDT3 PE=1 SV=1 && PF00293:NUDIX domain|PF03571:Peptidase family M49	NUDIX
CSS0032053	124.893	161.663	162.06	149.037	222.262	0.376914	0.141798	0.412759	0.00395723	0.985933	0.9991	-0.104133	0.651689	0.833108	0.582428	0.0545473	0.260841	0.286137	0.287643	0.516089	-0.096767	0.66949	0.859843	0.87637	0.00893455	0.0342359	0.46842	0.127794	0.293011	0.476142	0.124679	0.28249	Chr6	6555599	6559278	1441	- && sp|Q9FX54|G3PC2_ARATH Glyceraldehyde-3-phosphate dehydrogenase GAPC2, cytosolic OS=Arabidopsis thaliana OX=3702 GN=GAPC2 PE=1 SV=1 && PF00044:Glyceraldehyde 3-phosphate dehydrogenase, NAD binding domain|PF02800:Glyceraldehyde 3-phosphate dehydrogenase, C-terminal domain	-
CSS0045360	146.734	150.922	128.998	83.3674	79.2234	0.0463323	0.83789	0.945304	-0.226903	0.164742	0.657508	-0.611763	0.00616201	0.0427699	-0.0691738	0.793323	0.922457	-0.783306	0.00420128	0.0242649	-0.836022	0.000175178	0.00370602	-0.84488	0.00258242	0.0125979	-0.924275	1e-05	0.000157436	-0.682771	0.00108768	0.00788662	Chr10	88152531	88161039	2028	- && sp|Q3U0V1|FUBP2_MOUSE Far upstream element-binding protein 2 OS=Mus musculus OX=10090 GN=Khsrp PE=1 SV=2 && PF00013:KH domain	KH_1
CSS0006158	119.006	116.051	117.079	162.099	208.709	-0.0294649	0.885683	0.963887	0.0124886	0.948191	0.994345	0.485623	0.0316043	0.137506	0.370618	0.17016	0.475069	0.478935	0.0443603	0.146663	0.50077	0.018137	0.114483	0.856553	0.00179546	0.00935192	0.85347	0.00056375	0.00458711	0.854559	0.000986612	0.00729882	Chr11	23527113	23531272	1656	- && sp|P27081|ADT2_SOLTU ADP,ATP carrier protein, mitochondrial (Fragment) OS=Solanum tuberosum OX=4113 GN=ANT1 PE=2 SV=1 && PF00153:Mitochondrial carrier protein	Mito_carr
CSS0027387	407.45	368.512	295.996	345.322	404.078	-0.143943	0.67966	0.876222	-0.31651	0.0877492	0.503527	0.239148	0.399612	0.656543	0.230141	0.505692	0.776535	-0.213606	0.598201	0.782756	-0.0741338	0.785815	0.914642	0.0256105	0.952008	0.974808	0.136841	0.606587	0.772172	0.46809	0.096139	0.236267	Chr3	168100049	168101752	717	- && sp|Q43291|RL211_ARATH 60S ribosomal protein L21-1 OS=Arabidopsis thaliana OX=3702 GN=RPL21A PE=2 SV=2 && PF01157:Ribosomal protein L21e	-
CSS0043132	120.485	94.777	115.571	75.5385	102.263	-0.337555	0.0728317	0.277187	0.285155	0.125419	0.592249	-0.595238	0.00934648	0.0584545	0.443287	0.106927	0.374471	-0.636041	0.00625269	0.0333737	-0.307724	0.166561	0.434666	-0.188286	0.47181	0.643823	0.115345	0.647365	0.800674	-0.153955	0.540836	0.723159	Contig778	428432	446146	2754	- && - && PF01753:MYND finger	zf-MYND
CSS0022725	88.6249	164.569	131.193	217.923	205.372	0.901809	9.72e-06	0.000327048	-0.327719	0.101025	0.537532	0.750664	0.00440719	0.0332094	-0.0786027	0.788799	0.920551	1.33559	6.47e-07	1.42e-05	0.424934	0.114808	0.353777	1.25972	9.2e-08	1.65e-06	0.32334	0.177676	0.365073	0.666577	0.00303258	0.0178216	Chr4	175722063	175728336	1439	- && sp|Q9LFF9|IPYR4_ARATH Soluble inorganic pyrophosphatase 4 OS=Arabidopsis thaliana OX=3702 GN=PPA4 PE=1 SV=1 && PF00719:Inorganic pyrophosphatase	Pyrophosphatase
CSS0033288	64.8456	85.2227	93.8261	51.7145	65.5997	0.403431	0.0528076	0.226631	0.138067	0.394286	0.851778	-0.842202	0.000290785	0.00394371	0.347928	0.205116	0.52005	-0.290727	0.271756	0.498776	-0.701865	0.0031298	0.0331807	0.0653328	0.799541	0.884453	-0.37182	0.0774752	0.206943	-0.494781	0.0125087	0.0532566	Chr1	220041315	220045019	3705	- && - && -	-
CSS0048080	283.53	195.422	245.104	170.786	331.597	-0.527283	0.026085	0.144234	0.324878	0.318381	0.806155	-0.502881	0.174648	0.415993	0.965063	0.0450885	0.235158	-0.691444	0.0170063	0.0723448	-0.175234	0.553928	0.796345	0.277795	0.535866	0.697492	0.771392	0.0989678	0.245814	0.46429	0.366605	0.572249	Chr3	22152333	22155817	941	- && sp|Q6NQP4|LRR2_ARATH Leucine-rich repeat protein 2 OS=Arabidopsis thaliana OX=3702 GN=LRR2 PE=2 SV=1 && PF08263:Leucine rich repeat N-terminal domain	LRRNT_2
CSS0041519	1870.62	503.063	921.192	256.799	573.946	-1.89016	1.21e-12	2.79e-10	0.871661	1.93e-05	0.00146894	-1.82253	4.98e-10	4.11e-08	1.16633	0.00731592	0.0761959	-2.83081	4.28e-17	6.17e-15	-0.94847	0.00105484	0.0147445	-1.6583	8.16e-05	0.000661347	0.199379	0.61493	0.77802	-0.657275	0.0975665	0.238741	Contig753	94522	96174	417	- && sp|Q9CPU4|MGST3_MOUSE Microsomal glutathione S-transferase 3 OS=Mus musculus OX=10090 GN=Mgst3 PE=1 SV=1 && PF01124:MAPEG family	-
CSS0034266	725.471	471.901	577.916	256.883	148.858	-0.61396	0.024864	0.139527	0.290574	0.22097	0.727596	-1.15012	6.86e-06	0.000176343	-0.782697	0.0697498	0.298159	-1.46339	8.14e-07	1.75e-05	-0.857871	0.00499254	0.0465643	-2.24257	4.07e-08	7.95e-07	-1.66501	9.88e-05	0.00108902	-1.93744	8.81e-07	1.92e-05	Contig733	699599	700207	609	- && sp|Q9SK39|SBP3_ARATH Probable steroid-binding protein 3 OS=Arabidopsis thaliana OX=3702 GN=MP3 PE=1 SV=1 && PF00173:Cytochrome b5-like Heme/Steroid binding domain	-
CSS0001992	104.749	61.1929	74.3199	61.6948	128.173	-0.764648	0.00478725	0.0441448	0.279218	0.209684	0.716207	-0.250436	0.280203	0.542725	1.06007	0.00117306	0.0215998	-0.724637	0.0116118	0.0541179	0.0306891	0.890985	0.959574	0.341829	0.350164	0.531912	1.07168	0.00110174	0.00797261	0.809596	0.0142531	0.0587676	Chr7	144212271	144215414	2721	- && sp|Q9XEE6|C3H29_ARATH Zinc finger CCCH domain-containing protein 29 OS=Arabidopsis thaliana OX=3702 GN=At2g40140 PE=1 SV=1 && PF12796:Ankyrin repeats (3 copies)	-
CSS0009765	33.0224	44.3176	38.3422	64.0852	80.4101	0.435946	0.0459911	0.207339	-0.209293	0.225039	0.732088	0.758703	0.000118001	0.00189812	0.333467	0.167949	0.472034	0.996606	3.72e-05	0.000483858	0.551656	0.00660306	0.057508	1.33551	6.79e-07	9.74e-06	0.866389	0.000117084	0.00125176	1.0898	4.38e-07	1.05e-05	Chr14	43659000	43666877	4692	- && sp|Q9FGK8|SC16B_ARATH Protein transport protein SEC16B homolog OS=Arabidopsis thaliana OX=3702 GN=SEC16B PE=1 SV=1 && PF12931:Sec23-binding domain of Sec16|PF12932:Vesicle coat trafficking protein Sec16 mid-region	-
CSS0006938	65.9957	65.3291	72.2099	118.733	189.686	-0.00742735	0.970775	0.99226	0.144024	0.413744	0.862723	0.736428	0.00204947	0.0186004	0.682555	0.0601634	0.27506	0.883306	0.000688869	0.00562584	0.882773	0.000240923	0.00469849	1.5711	5.02e-06	5.76e-05	1.54577	4.84e-06	8.45e-05	1.41559	2.41e-05	0.000332563	Chr3	9874139	9882891	2461	- && sp|F4IHJ0|SFH8_ARATH Phosphatidylinositol/phosphatidylcholine transfer protein SFH8 OS=Arabidopsis thaliana OX=3702 GN=SFH8 PE=2 SV=1 && PF03765:CRAL/TRIO, N-terminal domain|PF00650:CRAL/TRIO domain	CRAL_TRIO_N
CSS0041793	199.188	97.5755	135.436	397.446	1571.02	-1.022	6.94e-06	0.000249701	0.472411	0.0583812	0.411622	1.57097	0.00035796	0.00464998	1.99438	0.0098863	0.0929941	1.03454	0.0156304	0.0680639	2.04599	1.26e-06	6.51e-05	3.03238	9.66e-06	0.000103007	4.02255	1.9e-08	6.6e-07	3.56275	1.02e-06	2.18e-05	Chr1	200419914	200420487	574	- && sp|P82353|NLTP2_PRUAR Non-specific lipid-transfer protein 2 OS=Prunus armeniaca OX=36596 PE=1 SV=1 && PF14368:Probable lipid transfer	-
CSS0000376	198.619	137.253	225.63	121.338	240.475	-0.524654	0.0132623	0.0912826	0.715362	0.0009686	0.029513	-0.878707	0.0014485	0.0141619	0.994412	0.00251327	0.0367233	-0.678048	0.0129203	0.0587765	-0.162237	0.564191	0.801973	0.323187	0.242757	0.414967	0.81241	0.00495591	0.0268068	0.1155	0.674694	0.817559	Chr13	64267013	64275627	2081	- && sp|Q94KB9|MLO3_ARATH MLO-like protein 3 OS=Arabidopsis thaliana OX=3702 GN=MLO3 PE=2 SV=1 && PF03094:Mlo family	-
CSS0039608	216.04	197.219	198.566	189.356	224.072	-0.125394	0.610985	0.840324	0.00827081	0.96728	0.996944	-0.0499218	0.801647	0.916402	0.248229	0.344836	0.657669	-0.158069	0.540664	0.741806	-0.040388	0.859665	0.948395	0.0957934	0.747131	0.850375	0.185925	0.49572	0.689435	0.195511	0.418496	0.620383	Chr10	137164846	137169152	1194	- && sp|P26585|HMGL_SOYBN HMG1/2-like protein OS=Glycine max OX=3847 PE=2 SV=1 && PF00505:HMG (high mobility group) box	HMG_box
CSS0025462	59.5517	78.5557	71.3404	87.9282	81.5764	0.411486	0.062253	0.250945	-0.139949	0.471453	0.887792	0.321309	0.202098	0.453371	-0.1041	0.779199	0.917291	0.604184	0.0265859	0.10114	0.183004	0.461622	0.733531	0.503582	0.153734	0.301218	0.057254	0.866402	0.934547	0.212677	0.535612	0.719299	Chr6	4591038	4602424	3093	- && sp|Q9C5U1|AHK3_ARATH Histidine kinase 3 OS=Arabidopsis thaliana OX=3702 GN=AHK3 PE=1 SV=1 && PF00512:His Kinase A (phospho-acceptor) domain|PF03924:CHASE domain|PF02518:Histidine kinase-, DNA gyrase B-, and HSP90-like ATPase|PF00072:Response regulator receiver domain	HATPase_c
CSS0003662	86.4179	85.7348	85.7951	46.6176	42.3049	-0.00241309	0.989053	0.997335	0.000340651	0.998276	0.999781	-0.861981	1.48e-05	0.000338403	-0.134929	0.566399	0.811095	-0.853467	7.7e-05	0.000902187	-0.859273	1.86e-05	0.000613313	-0.982332	1.47e-05	0.000149065	-1.01358	5.45e-07	1.27e-05	-0.998914	2.9e-07	7.3e-06	Chr13	125151114	125160567	3944	- && - && PF05794:T-complex protein 11	-
CSS0015872	28.0587	72.9831	52.5617	147.917	250.316	1.38274	3.46e-06	0.000139929	-0.473164	0.0896314	0.50919	1.50965	1.64e-06	5.25e-05	0.766628	0.0438308	0.23136	2.42855	2.85e-13	2.25e-11	1.03935	7.99e-05	0.00198141	3.20118	3.61e-15	2.76e-13	1.78732	8.34e-07	1.83e-05	2.27101	1.87e-08	6.74e-07	Chr5	184399207	184404646	1698	- && sp|Q9SQT8|DHQSD_ARATH Bifunctional 3-dehydroquinate dehydratase/shikimate dehydrogenase, chloroplastic OS=Arabidopsis thaliana OX=3702 GN=EMB3004 PE=1 SV=1 && PF01487:Type I 3-dehydroquinase|PF01488:Shikimate / quinate 5-dehydrogenase|PF08501:Shikimate dehydrogenase substrate binding domain|PF18317:Shikimate 5'-dehydrogenase C-terminal domain	-
CSS0030402	210.907	112.634	158.926	89.321	153.061	-0.899404	0.00032847	0.00593626	0.495822	0.0217572	0.243092	-0.813394	0.00242788	0.0211658	0.78054	0.016532	0.129235	-1.20698	5.06e-05	0.000628633	-0.315002	0.253287	0.546105	-0.418031	0.184945	0.343281	0.447316	0.124129	0.287134	-0.0336376	0.904824	0.952071	Chr2	98778849	98785620	1940	- && sp|Q9LSZ9|LCB2A_ARATH Long chain base biosynthesis protein 2a OS=Arabidopsis thaliana OX=3702 GN=LCB2a PE=1 SV=1 && PF00155:Aminotransferase class I and II	Aminotran_1_2
CSS0003397	197.107	192.708	258.822	183.514	369.142	-0.025322	0.903103	0.971131	0.424422	0.0999502	0.535317	-0.479507	0.0938481	0.283919	1.01403	0.00205013	0.0320165	-0.0692852	0.768777	0.887091	-0.0514752	0.808149	0.925461	0.952753	0.00372931	0.016961	0.944465	0.00324071	0.0189774	0.536812	0.142434	0.309702	Chr6	65168119	65171894	972	- && sp|Q43317|CYSK_CITLA Cysteine synthase OS=Citrullus lanatus OX=3654 PE=1 SV=1 && PF00291:Pyridoxal-phosphate dependent enzyme	PALP
CSS0041371	49.8916	62.0676	57.1545	63.6157	56.8344	0.323988	0.103674	0.344264	-0.119184	0.520479	0.908195	0.172265	0.44031	0.689717	-0.157495	0.531421	0.791218	0.386827	0.101755	0.263063	0.0556038	0.803999	0.92331	0.236221	0.319073	0.500249	-0.120638	0.574053	0.748147	0.0123618	0.953799	0.977494	Chr12	132933792	132952121	4523	- && sp|Q9FJR0|RENT1_ARATH Regulator of nonsense transcripts 1 homolog OS=Arabidopsis thaliana OX=3702 GN=UPF1 PE=1 SV=2 && PF13087:AAA domain|PF09416:RNA helicase (UPF2 interacting domain)|PF13086:AAA domain|PF18141:Domain of unknown function (DUF5599)	-
CSS0045353	227.333	257.217	218.449	250.939	259.568	0.18104	0.55212	0.807144	-0.2364	0.219514	0.725495	0.217256	0.3802	0.640841	0.0530031	0.846148	0.944145	0.170564	0.621491	0.798019	-0.0163001	0.945394	0.980176	0.231607	0.519098	0.683922	0.016952	0.938933	0.970356	0.268552	0.25016	0.449331	Chr9	41384123	41388938	932	- && sp|P49199|RS8_ORYSJ 40S ribosomal protein S8 OS=Oryza sativa subsp. japonica OX=39947 GN=RPS8 PE=2 SV=2 && PF01201:Ribosomal protein S8e	-
CSS0011054	420.764	129.177	244.169	199.397	820.437	-1.69761	1.79e-05	0.000536586	0.91609	0.0207453	0.23619	-0.274513	0.625069	0.8167	2.03823	0.00129099	0.0231909	-1.04641	0.0587661	0.179815	0.644528	0.485287	0.751013	1.00512	0.00889569	0.0341198	2.66491	3.58e-08	1.15e-06	1.76872	3.89e-06	6.97e-05	Chr13	69428968	69429637	513	- && - && -	-
CSS0027994	136.087	100.065	105.377	59.7211	59.896	-0.434712	0.044702	0.203979	0.0730293	0.742182	0.96122	-0.800308	0.00199012	0.0181453	0.0101671	0.971734	0.99137	-1.15007	6.52e-06	0.000107714	-0.725215	0.00673903	0.0582714	-1.13644	6.02e-06	6.79e-05	-0.737093	0.00635382	0.0323445	-0.792369	0.00145423	0.0100019	Chr12	132499628	132508434	2568	- && sp|Q94EJ6|PMTE_ARATH Probable methyltransferase PMT14 OS=Arabidopsis thaliana OX=3702 GN=At4g18030 PE=2 SV=1 && PF03141:Putative S-adenosyl-L-methionine-dependent methyltransferase	-
CSS0033665	209.004	158.88	141.052	112.653	96.5645	-0.385004	0.146005	0.418758	-0.174102	0.514731	0.906066	-0.304274	0.273015	0.53557	-0.218531	0.523544	0.786644	-0.852739	0.0019748	0.0132801	-0.477587	0.143413	0.400755	-1.06557	0.000190618	0.00138198	-0.717433	0.0395928	0.127219	-0.52398	0.0651142	0.179599	Chr3	13314384	13318997	1794	- && sp|Q940H6|SRK2E_ARATH Serine/threonine-protein kinase SRK2E OS=Arabidopsis thaliana OX=3702 GN=SRK2E PE=1 SV=1 && PF00069:Protein kinase domain	Pkinase
CSS0006814	524.148	145.756	264.12	178.474	191.862	-1.83988	5.36e-11	8.44e-09	0.85543	0.000740736	0.0244787	-0.544265	0.0741002	0.244094	0.108002	0.776195	0.91614	-1.5195	4.17e-06	7.34e-05	0.312287	0.351597	0.6444	-1.40364	3.74e-05	0.000336725	0.400528	0.255611	0.462224	-0.436619	0.159155	0.333884	Chr1	187717091	187718257	981	- && sp|Q9SN23|LBD38_ARATH LOB domain-containing protein 38 OS=Arabidopsis thaliana OX=3702 GN=LBD38 PE=1 SV=1 && PF03195:Lateral organ boundaries (LOB) domain	-
CSS0014426	43.643	54.3256	61.6566	89.0057	81.0464	0.32422	0.105725	0.348422	0.182341	0.361023	0.831291	0.547414	0.0122633	0.0713669	-0.12969	0.644735	0.854149	1.06413	1.31e-06	2.67e-05	0.732232	0.000395757	0.00693737	0.939144	0.000810247	0.00477447	0.581601	0.0311713	0.106762	0.413473	0.137479	0.302374	Chr14	117218734	117239605	3880	- && sp|O22060|SPSA1_CITUN Probable sucrose-phosphate synthase 1 OS=Citrus unshiu OX=55188 GN=SPS1 PE=2 SV=1 && PF05116:Sucrose-6F-phosphate phosphohydrolase|PF00862:Sucrose synthase|PF00534:Glycosyl transferases group 1	Glycos_transf_1
CSS0034855	170.367	190.254	162.784	235.25	246.561	0.161797	0.59656	0.831842	-0.225299	0.23941	0.746633	0.548893	0.0142085	0.0789556	0.0725034	0.791159	0.921523	0.493924	0.142125	0.330551	0.32642	0.104773	0.336804	0.572921	0.126289	0.261662	0.378252	0.131697	0.299023	0.617864	0.0220041	0.0813592	Contig211	163590	170894	1049	- && sp|Q9FLF0|RS92_ARATH 40S ribosomal protein S9-2 OS=Arabidopsis thaliana OX=3702 GN=RPS9C PE=1 SV=1 && PF01479:S4 domain|PF00163:Ribosomal protein S4/S9 N-terminal domain	S4
CSS0014218	96.1155	84.0703	79.6977	83.8454	102.32	-0.182356	0.396939	0.702568	-0.0785831	0.699799	0.954337	0.0926577	0.669982	0.845116	0.292798	0.328655	0.646009	-0.157049	0.497574	0.711059	0.0153809	0.948401	0.981606	0.140358	0.63024	0.771083	0.287931	0.334716	0.54658	0.383345	0.166512	0.344037	Chr2	107126562	107150224	2240	- && - && PF13855:Leucine rich repeat	-
CSS0017924	112.906	46.9568	77.5084	53.2357	228.519	-1.25793	4.75e-07	2.59e-05	0.721291	0.074846	0.468558	-0.527439	0.226021	0.481628	2.10592	1.72e-09	4.19e-07	-1.05142	0.000126804	0.00137053	0.198053	0.516131	0.771711	1.06166	0.000546387	0.00341868	2.2842	1.45e-11	1.11e-09	1.58211	0.000995849	0.00736223	Chr1	198245401	198247689	2125	- && sp|Q8GXR2|PLT6_ARATH Probable polyol transporter 6 OS=Arabidopsis thaliana OX=3702 GN=PLT6 PE=2 SV=2 && PF00083:Sugar (and other) transporter	Sugar_tr
CSS0027335	45.2373	38.2023	49.04	43.2344	56.4532	-0.2326	0.266026	0.575798	0.358965	0.0902328	0.509707	-0.164486	0.534524	0.759734	0.389763	0.267522	0.588661	-0.02654	0.91904	0.962527	0.197074	0.438283	0.716414	0.371609	0.253017	0.427318	0.569604	0.0782162	0.208392	0.227446	0.486377	0.679585	Chr2	212986986	213034463	4626	- && sp|F4IXW2|BIG5_ARATH Brefeldin A-inhibited guanine nucleotide-exchange protein 5 OS=Arabidopsis thaliana OX=3702 GN=BIG5 PE=1 SV=2 && PF01369:Sec7 domain|PF16213:Dimerisation and cyclophilin-binding domain of Mon2|PF16206:C-terminal region of Mon2 protein|PF09324:Domain of unknown function (DUF1981)|PF12783:Guanine nucleotide exchange factor in Golgi transport N-terminal	Sec7
CSS0007748	242.958	225.597	230.639	234.928	206.621	-0.10005	0.63222	0.851716	0.0311321	0.848729	0.984084	0.0451385	0.8657	0.945314	-0.17804	0.554393	0.804515	-0.0130117	0.964517	0.983958	0.0783112	0.770103	0.907954	-0.188321	0.465825	0.63876	-0.121716	0.556825	0.736264	-0.13707	0.48614	0.679443	Chr5	7325114	7329285	1012	- && sp|P35133|UBC10_ARATH Ubiquitin-conjugating enzyme E2 10 OS=Arabidopsis thaliana OX=3702 GN=UBC10 PE=1 SV=1 && PF00179:Ubiquitin-conjugating enzyme	UQ_con
CSS0004863	172.751	407.351	250.994	252.088	120.301	1.24468	3.64e-09	3.73e-07	-0.698915	0.00599551	0.105834	0.0251673	0.940721	0.976592	-1.05971	0.00311603	0.042694	0.579879	0.0641039	0.190982	-0.672771	0.0246037	0.13927	-0.476827	0.101475	0.222823	-1.75527	8.82e-11	5.62e-09	-1.042	0.00170998	0.0113915	Chr15	20389341	20392806	1324	- && sp|Q38826|IAA8_ARATH Auxin-responsive protein IAA8 OS=Arabidopsis thaliana OX=3702 GN=IAA8 PE=1 SV=1 && PF02309:AUX/IAA family	-
CSS0032979	623.197	370.872	304.213	307.25	259.472	-0.744736	0.0302398	0.158644	-0.288282	0.299117	0.79511	0.0328064	0.914703	0.9659	-0.240743	0.489245	0.765234	-0.99135	0.0080065	0.0405823	-0.253443	0.477559	0.745351	-1.22328	0.000642005	0.00392259	-0.515316	0.128396	0.293831	-0.207025	0.390303	0.593829	Chr14	35250170	35256065	626	- && sp|Q9XHE4|RL37A_GOSHI 60S ribosomal protein L37a OS=Gossypium hirsutum OX=3635 GN=RPL37A PE=3 SV=1 && PF01780:Ribosomal L37ae protein family	-
CSS0030852	125.753	140.046	137.337	231.975	277.248	0.162882	0.409744	0.711286	-0.0287512	0.883331	0.986653	0.775784	0.0158026	0.0851746	0.2646	0.459745	0.744243	0.921276	0.00439718	0.0252039	0.749051	0.016446	0.107199	1.18756	7.05e-06	7.79e-05	0.991177	3.7e-05	0.000474346	1.03384	6.62e-05	0.000783163	Chr3	10070335	10075719	1186	- && sp|O48670|RER1A_ARATH Protein RER1A OS=Arabidopsis thaliana OX=3702 GN=RER1A PE=1 SV=1 && PF03248:Rer1 family	-
CSS0009621	379.687	292.589	492.823	158.756	294.68	-0.370125	0.107909	0.35258	0.752025	0.00192862	0.0485447	-1.61653	3.55e-08	1.85e-06	0.895159	0.0201808	0.146605	-1.22402	1.63e-05	0.000237284	-0.861503	0.000842438	0.0124595	-0.323014	0.380014	0.560465	0.013081	0.970605	0.986065	-0.725141	0.0593352	0.168071	Contig110	214796	235140	1059	- && sp|Q9SZ83|Y4967_ARATH Uncharacterized oxidoreductase At4g09670 OS=Arabidopsis thaliana OX=3702 GN=At4g09670 PE=1 SV=1 && PF01408:Oxidoreductase family, NAD-binding Rossmann fold	GFO_IDH_MocA
CSS0001706	71.1215	111.224	92.2564	127.061	136.247	0.652268	0.00175357	0.0212391	-0.270346	0.186752	0.686944	0.479263	0.040076	0.161879	0.105623	0.6553	0.85923	0.871713	0.000253975	0.00246949	0.211911	0.315753	0.611661	0.983242	8.8e-05	0.00070627	0.296716	0.173584	0.359832	0.581984	0.0162107	0.0645952	Chr6	22351382	22357213	2006	- && sp|Q9LP45|PSD11_ARATH 26S proteasome non-ATPase regulatory subunit 11 homolog OS=Arabidopsis thaliana OX=3702 GN=RPN6 PE=1 SV=1 && PF01399:PCI domain|PF18503:26S proteasome subunit RPN6 C-terminal helix domain|PF18055:26S proteasome regulatory subunit RPN6 N-terminal domain	-
CSS0001529	51.5948	52.9733	49.9723	45.9847	52.6372	0.0468443	0.792805	0.925917	-0.0847381	0.614192	0.936708	-0.101925	0.712331	0.870413	0.198177	0.5278	0.789457	-0.129303	0.646178	0.81393	-0.183734	0.50347	0.763106	0.0763691	0.738113	0.844879	-0.00425792	0.983244	0.99151	0.09535	0.645413	0.798276	Chr13	44475978	44482082	4643	- && sp|O57683|SF3B1_XENLA Splicing factor 3B subunit 1 OS=Xenopus laevis OX=8355 GN=sf3b1 PE=2 SV=1 && PF08920:Splicing factor 3B subunit 1	-
CSS0013210	187.64	207.933	177.727	210.794	222.628	0.15329	0.534952	0.797134	-0.227061	0.209017	0.715601	0.265058	0.237199	0.495276	0.0847366	0.774966	0.915523	0.200935	0.480824	0.6972	0.0402725	0.857944	0.947852	0.290871	0.371739	0.552709	0.104463	0.703964	0.838673	0.346164	0.201564	0.391364	Chr7	174167184	174174905	1063	- && sp|P35133|UBC10_ARATH Ubiquitin-conjugating enzyme E2 10 OS=Arabidopsis thaliana OX=3702 GN=UBC10 PE=1 SV=1 && PF00179:Ubiquitin-conjugating enzyme	UQ_con
CSS0008947	313.774	364.51	294.219	354.063	382.39	0.222988	0.372307	0.68084	-0.310639	0.15294	0.640602	0.287649	0.253678	0.514219	0.115641	0.734285	0.897259	0.209524	0.464014	0.68337	-0.0219484	0.936658	0.977285	0.328989	0.315028	0.495663	0.0705702	0.827279	0.913033	0.398586	0.182013	0.365269	Contig854	90623	92795	566	- && sp|Q8LHP0|ELOF1_ORYSJ Transcription elongation factor 1 homolog OS=Oryza sativa subsp. japonica OX=39947 GN=Os07g0631100 PE=3 SV=1 && -	-
CSS0025255	82.5763	46.1642	72.9359	44.0085	54.4178	-0.83066	6.57e-05	0.0015972	0.65888	0.000653294	0.0224185	-0.711277	0.0110647	0.0662496	0.309613	0.35108	0.662339	-0.872964	0.00251239	0.0161187	-0.0501622	0.865638	0.950101	-0.555156	0.0262118	0.080227	0.241238	0.346194	0.558354	-0.401765	0.0722831	0.193288	Chr13	94974830	94980082	4157	- && sp|O81283|TC159_ARATH Translocase of chloroplast 159, chloroplastic OS=Arabidopsis thaliana OX=3702 GN=TOC159 PE=1 SV=1 && PF11886:Translocase of chloroplast 159/132, membrane anchor domain|PF04548:AIG1 family	-
CSS0029967	186.604	83.6761	189.903	63.8337	74.8554	-1.14761	0.00627052	0.0538135	1.18037	0.00546261	0.0994815	-1.55455	0.00495769	0.0363047	0.228354	0.728722	0.894473	-1.51084	0.00536191	0.0294969	-0.372405	0.707042	0.879734	-1.27169	0.00077206	0.00458087	-0.159271	0.775598	0.883336	-1.32231	0.000642825	0.00514399	Chr8	131006003	131014393	1678	- && sp|P21727|TPT_PEA Triose phosphate/phosphate translocator, chloroplastic OS=Pisum sativum OX=3888 PE=1 SV=1 && PF03151:Triose-phosphate Transporter family	-
CSS0018441	142.113	81.094	136.141	59.2411	152.414	-0.802234	0.0105752	0.0779438	0.745014	0.0124972	0.172337	-1.18296	0.00161771	0.0153574	1.36562	0.00196128	0.0311087	-1.23059	0.00140786	0.0100513	-0.435857	0.307144	0.602893	0.147042	0.643747	0.780963	0.91215	0.0182789	0.0721059	0.185772	0.522394	0.708871	Contig514	499512	505591	1869	- && sp|P28723|FTHS_SPIOL Formate--tetrahydrofolate ligase OS=Spinacia oleracea OX=3562 PE=1 SV=3 && PF01268:Formate--tetrahydrofolate ligase	-
CSS0021380	183.857	113.099	143.113	105.151	136.644	-0.694453	0.000871817	0.0124154	0.338962	0.0521683	0.389081	-0.426969	0.0322258	0.139321	0.383435	0.122056	0.401982	-0.772244	0.00105642	0.0079713	-0.0856662	0.66895	0.859668	-0.382483	0.156809	0.305329	0.27881	0.237197	0.440541	-0.0455749	0.844054	0.920429	Chr15	7983622	7989532	1745	- && sp|Q9LQI9|UBP1B_ARATH Oligouridylate-binding protein 1B OS=Arabidopsis thaliana OX=3702 GN=UBP1B PE=1 SV=1 && PF00076:RNA recognition motif. (a.k.a. RRM, RBD, or RNP domain)	RRM_1
CSS0004063	54.2715	42.0578	51.2475	47.151	58.6222	-0.358981	0.0549253	0.232519	0.28461	0.120663	0.581499	-0.101785	0.683544	0.853092	0.318394	0.326245	0.64406	-0.164993	0.514422	0.722759	0.185804	0.454578	0.727639	0.16067	0.577184	0.730782	0.48709	0.0851347	0.221452	0.216584	0.441527	0.640348	Chr10	159276252	159295161	3794	- && sp|O81644|VILI2_ARATH Villin-2 OS=Arabidopsis thaliana OX=3702 GN=VLN2 PE=1 SV=2 && PF00626:Gelsolin repeat|PF02209:Villin headpiece domain	-
CSS0035450	430.581	386.603	357.425	381.987	278.835	-0.151099	0.625805	0.847835	-0.115098	0.649769	0.945583	0.114114	0.648721	0.831514	-0.449295	0.0979905	0.358039	-0.142471	0.655888	0.820002	0.00157174	0.99524	0.998411	-0.586186	0.094422	0.211534	-0.470541	0.113422	0.27033	-0.335594	0.22097	0.416304	Chr4	70158886	70160410	604	- && sp|Q9M2F1|RS272_ARATH 40S ribosomal protein S27-2 OS=Arabidopsis thaliana OX=3702 GN=RPS27B PE=2 SV=2 && PF01667:Ribosomal protein S27	-
CSS0016601	116.415	113.078	145.745	103.726	142.714	-0.0344592	0.856446	0.952673	0.365704	0.0270896	0.274498	-0.47387	0.0238875	0.113412	0.4664	0.0638964	0.284439	-0.132622	0.566761	0.76126	-0.105923	0.610612	0.82923	0.340648	0.171115	0.324321	0.342277	0.115113	0.273295	-0.00935048	0.965636	0.983102	Chr14	64936683	64958371	2406	- && sp|Q9T0A0|LACS4_ARATH Long chain acyl-CoA synthetase 4 OS=Arabidopsis thaliana OX=3702 GN=LACS4 PE=2 SV=1 && PF00501:AMP-binding enzyme	AMP-binding
CSS0010582	42.4598	66.9528	58.6451	65.7651	52.0556	0.667984	0.00293578	0.0310476	-0.191578	0.34955	0.826064	0.182942	0.384192	0.644559	-0.331256	0.168361	0.472716	0.671309	0.00381271	0.0224961	-0.00551794	0.980922	0.993938	0.344221	0.176224	0.331465	-0.357781	0.156176	0.335561	-0.151018	0.496165	0.687517	Chr5	5791789	5802722	4178	- && - && -	-
CSS0010451	117.43	95.0887	116.39	111.979	141.515	-0.295543	0.107281	0.351672	0.290939	0.0870723	0.50267	-0.0375218	0.86645	0.945632	0.34317	0.270314	0.591392	-0.032427	0.890506	0.948944	0.255336	0.243252	0.534099	0.318787	0.277311	0.454843	0.581369	0.039162	0.12622	0.304457	0.281473	0.48455	Chr2	211259644	211282350	2560	- && sp|Q9C9P4|KASC2_ARATH 3-oxoacyl-[acyl-carrier-protein] synthase II, chloroplastic OS=Arabidopsis thaliana OX=3702 GN=KAS2 PE=1 SV=1 && PF00109:Beta-ketoacyl synthase, N-terminal domain|PF02801:Beta-ketoacyl synthase, C-terminal domain	ketoacyl-synt
CSS0036236	11.6829	9.11656	38.0488	1.82421	1708.78	-0.352994	0.319758	0.631691	2.0645	0.0157634	0.20016	-4.36853	0.000152321	0.00232155	9.87172	2.09e-11	1.21e-08	-2.64804	2.09e-05	0.000293583	-2.29766	0.000374299	0.00664983	7.24433	1.25e-08	2.75e-07	7.5703	3.27e-09	1.42e-07	5.50469	0.0001243	0.00132644	Chr9	77945208	77950829	1853	- && sp|Q84J37|LAC15_ARATH Laccase-15 OS=Arabidopsis thaliana OX=3702 GN=TT10 PE=1 SV=1 && PF07731:Multicopper oxidase|PF07732:Multicopper oxidase|PF00394:Multicopper oxidase	-
CSS0031578	54.9414	61.7966	63.6814	76.2801	111.582	0.179356	0.361916	0.671985	0.0422398	0.811411	0.976613	0.278365	0.213638	0.467322	0.553454	0.047905	0.242814	0.510371	0.0338529	0.120658	0.322435	0.175736	0.446781	1.07147	2.31e-05	0.000221579	0.857701	0.00054741	0.00447691	0.83126	0.000226275	0.00218822	Chr7	168452183	168460327	3231	- && sp|Q94BP0|SLK2_ARATH Probable transcriptional regulator SLK2 OS=Arabidopsis thaliana OX=3702 GN=SLK2 PE=1 SV=1 && PF01803:LIM-domain binding protein	-
CSS0010689	149.74	124.386	121.127	79.4838	60.5382	-0.258735	0.393088	0.699173	-0.0408544	0.890828	0.988046	-0.588884	0.12116	0.333605	-0.391857	0.371114	0.680412	-0.877865	0.0213424	0.0856868	-0.627527	0.147639	0.406913	-1.26099	2.95e-06	3.61e-05	-1.04086	0.00530885	0.0281995	-0.979591	9.18e-05	0.00103355	Contig463	176955	190571	2080	- && sp|Q9LPL6|TOL3_ARATH TOM1-like protein 3 OS=Arabidopsis thaliana OX=3702 GN=TOL3 PE=1 SV=1 && PF03127:GAT domain|PF00790:VHS domain	-
CSS0046377	155.903	134.792	148.316	104.304	97.888	-0.203086	0.397441	0.703083	0.136544	0.52181	0.908439	-0.489723	0.120819	0.332943	-0.0885517	0.814887	0.932674	-0.546332	0.0988453	0.257772	-0.350632	0.291348	0.585651	-0.625686	0.0345421	0.0992263	-0.457183	0.124277	0.287199	-0.577617	0.0284992	0.098999	Contig331	304273	342178	1944	- && sp|F4J0W4|MIRO2_ARATH Mitochondrial Rho GTPase 2 OS=Arabidopsis thaliana OX=3702 GN=MIRO2 PE=2 SV=1 && PF08356:EF hand associated|PF00071:Ras family	Ras
CSS0007805	92.3896	128.058	102.621	136.548	211.854	0.478313	0.0137125	0.0935731	-0.31994	0.0805068	0.484933	0.428814	0.0475137	0.182071	0.639654	0.00679997	0.0724899	0.597599	0.00872125	0.0433857	0.111361	0.573125	0.80692	1.2432	4.9e-07	7.33e-06	0.73151	0.000504658	0.00420225	1.06579	3.35e-06	6.12e-05	Chr9	35157650	35161695	1760	- && sp|O23254|GLYC4_ARATH Serine hydroxymethyltransferase 4 OS=Arabidopsis thaliana OX=3702 GN=SHM4 PE=1 SV=1 && PF00464:Serine hydroxymethyltransferase	SHMT
CSS0042345	203.578	211.481	262.153	127.148	160.837	0.0643483	0.761827	0.913613	0.308574	0.135541	0.610559	-1.02567	1.63e-06	5.21e-05	0.344571	0.200128	0.514044	-0.641259	0.0037518	0.0222289	-0.715017	0.00298756	0.0319405	-0.291603	0.257778	0.432762	-0.391018	0.158963	0.339726	-0.683503	0.00531362	0.0275719	Chr3	181728216	181730903	1428	- && - && -	-
CSS0030699	289.997	212.852	359.571	289.034	252.075	-0.4347	0.118195	0.371543	0.75547	0.00681883	0.115633	-0.295269	0.25846	0.519603	-0.19202	0.492938	0.768272	0.0374533	0.885568	0.946686	0.460677	0.125417	0.371288	-0.151604	0.587005	0.738524	0.249012	0.441658	0.64509	-0.492609	0.0788155	0.205242	Chr1	110326503	110327383	881	- && sp|Q9ZUZ3|SAU32_ARATH Auxin-responsive protein SAUR32 OS=Arabidopsis thaliana OX=3702 GN=SAUR32 PE=2 SV=1 && PF02519:Auxin responsive protein	Auxin_inducible
CSS0012395	229.832	180.036	168.61	176.171	190.92	-0.344719	0.128952	0.392451	-0.0964456	0.681039	0.950578	0.0824008	0.735949	0.883258	0.121576	0.650479	0.856814	-0.34855	0.143616	0.332659	-0.0122971	0.958741	0.985436	-0.222372	0.417695	0.595346	0.0868437	0.754258	0.870889	0.202429	0.462857	0.659757	Contig1140	80440	98939	1313	- && sp|P31022|RAB7_PEA Ras-related protein Rab7 OS=Pisum sativum OX=3888 PE=2 SV=1 && PF00071:Ras family	Ras
CSS0036570	886.082	248.832	534.614	59.1305	252.003	-1.82878	0.0310192	0.161288	1.10105	0.0085667	0.134986	-3.15768	NA	1	2.08908	0.108728	0.377234	-3.87534	0.00163425	0.0113779	-2.05346	0.0857645	0.299519	-1.76971	0.00841442	0.032582	0.0230429	0.972842	0.987293	-1.06349	0.0910368	0.227311	Chr6	38751141	38753507	762	- && sp|P85524|KIRO_ACTDE Kirola OS=Actinidia deliciosa OX=3627 PE=1 SV=1 && PF00407:Pathogenesis-related protein Bet v 1 family	-
CSS0032199	44.5519	38.7009	35.8627	50.6954	74.6946	-0.192206	0.336695	0.648278	-0.110647	0.545323	0.916186	0.517403	0.0201017	0.100454	0.564599	0.0967105	0.356148	0.226306	0.339356	0.570576	0.409312	0.0600637	0.24387	0.797617	0.0160692	0.0545848	0.956066	0.0032541	0.0190425	1.08062	0.000870664	0.00658781	Chr14	27110375	27126724	3518	- && sp|Q9F234|AGL2_BACTQ Alpha-glucosidase 2 OS=Bacillus thermoamyloliquefaciens OX=1425 PE=3 SV=1 && PF13802:Galactose mutarotase-like|PF01055:Glycosyl hydrolases family 31|PF17137:Domain of unknown function (DUF5110)	Glyco_hydro_31
CSS0036959	19.4688	37.5008	35.6773	51.3389	56.8929	0.954248	9.16e-07	4.62e-05	-0.072361	0.681485	0.950578	0.541264	0.171104	0.411121	0.158577	0.725493	0.892945	1.43347	0.000316773	0.00296388	0.470106	0.237076	0.526933	1.59589	2e-09	5.2e-08	0.609477	0.016859	0.0678037	0.695999	0.00433049	0.0235409	Chr8	129113862	129124125	4192	- && sp|Q8VY10|UBC24_ARATH Probable ubiquitin-conjugating enzyme E2 24 OS=Arabidopsis thaliana OX=3702 GN=UBC24 PE=1 SV=1 && PF00179:Ubiquitin-conjugating enzyme	UQ_con
CSS0042691	53.4874	65.8811	69.6647	62.8065	128.103	0.31108	0.117698	0.370507	0.0805113	0.679162	0.950578	-0.131831	0.612579	0.810509	1.03532	0.000658762	0.0144248	0.271444	0.303514	0.533152	-0.0489654	0.844207	0.94151	1.31037	1.52e-06	2.01e-05	0.966209	0.00013677	0.00142345	0.898812	0.000786275	0.00605933	Contig766	273845	284871	3877	- && sp|Q8GUL1|AT18G_ARATH Autophagy-related protein 18g OS=Arabidopsis thaliana OX=3702 GN=ATG18G PE=2 SV=1 && PF12490:Breast carcinoma amplified sequence 3	-
CSS0000111	92.1861	108.724	112.093	116.596	129.414	0.248915	0.217949	0.521238	0.0431325	0.823343	0.978824	0.0745793	0.771238	0.901727	0.154589	0.604129	0.832184	0.378362	0.14879	0.34047	0.120498	0.635961	0.843199	0.540055	0.0381823	0.107278	0.256515	0.301727	0.512997	0.228426	0.355307	0.561288	Chr11	109727459	109739483	2208	- && sp|Q9AQW1|REL2_ORYSJ Protein ROLLING AND ERECT LEAF 2 OS=Oryza sativa subsp. japonica OX=39947 GN=REL2 PE=2 SV=1 && PF04782:Protein of unknown function (DUF632)|PF04783:Protein of unknown function (DUF630)	-
CSS0020454	36.0766	42.2908	40.6567	43.9356	76.3028	0.242413	0.370775	0.679979	-0.0567272	0.779177	0.970115	0.129289	0.511274	0.742605	0.802446	0.012025	0.105504	0.327138	0.241438	0.462655	0.0753852	0.747285	0.898079	1.13518	0.00135711	0.00740506	0.860585	0.00801908	0.0386445	0.930352	0.00204498	0.013076	Chr4	189977152	189996572	4705	- && sp|Q93YQ1|RTOR1_ARATH Regulatory-associated protein of TOR 1 OS=Arabidopsis thaliana OX=3702 GN=RAPTOR1 PE=1 SV=1 && PF14538:Raptor N-terminal CASPase like domain	-
CSS0047911	79.944	48.4772	53.3707	74.5759	67.8588	-0.713512	0.00173619	0.0210909	0.137221	0.518183	0.90716	0.501759	0.0324319	0.139908	-0.131527	0.67318	0.867198	-0.0647116	0.798339	0.901984	0.640334	0.0163533	0.106896	-0.189667	0.508292	0.674327	0.489029	0.105989	0.258309	0.368482	0.165361	0.342724	Chr5	184916273	184922079	2903	- && sp|Q8VY21|TLP3_ARATH Tubby-like F-box protein 3 OS=Arabidopsis thaliana OX=3702 GN=TULP3 PE=1 SV=1 && PF01167:Tub family|PF00646:F-box domain	Tub
CSS0034907	165.014	172.352	163.802	232.623	228.505	0.0706898	0.704976	0.888215	-0.0736626	0.703101	0.95439	0.525287	0.086209	0.268489	-0.0186712	0.956385	0.98639	0.534128	0.0798406	0.22267	0.454062	0.123851	0.368688	0.517341	0.0444948	0.120771	0.413993	0.0795987	0.210939	0.500575	0.0527131	0.154588	Chr7	169021305	169024697	1104	- && sp|Q9M2Z4|MSBP2_ARATH Membrane steroid-binding protein 2 OS=Arabidopsis thaliana OX=3702 GN=MSBP2 PE=1 SV=1 && PF00173:Cytochrome b5-like Heme/Steroid binding domain	-
CSS0046709	15.9724	17.8025	20.7485	12.8756	17.8529	0.169461	0.485485	0.764849	0.220247	0.187513	0.687834	-0.670823	0.00544687	0.0389448	0.475998	0.110502	0.380665	-0.26937	0.358869	0.589041	-0.447884	0.060182	0.244247	0.214039	0.491121	0.660144	0.0105616	0.965267	0.983673	-0.194312	0.421955	0.623289	Chr12	10327517	10363221	14558	- && sp|Q9JLC8|SACS_MOUSE Sacsin OS=Mus musculus OX=10090 GN=Sacs PE=1 SV=2 && PF13920:Zinc finger, C3HC4 type (RING finger)	-
CSS0044752	34.8245	81.4122	4.23196	250.835	237.959	1.22123	0.140053	0.4098	-4.26291	2.11e-23	1.1e-19	5.90514	9.5e-41	2.24e-37	-0.0683197	0.957149	0.98639	2.87294	2.45e-07	6.03e-06	1.64689	0.00113046	0.015465	2.8019	0.0357615	0.101904	1.55431	0.223214	0.424563	5.83137	1.86e-06	3.68e-05	Chr4	182865590	182867234	1645	- && sp|Q9FF86|DCR_ARATH BAHD acyltransferase DCR OS=Arabidopsis thaliana OX=3702 GN=DCR PE=2 SV=1 && PF02458:Transferase family	-
CSS0025629	14.552	7.13706	27.822	35.3098	1120.51	-1.02085	0.0666298	0.261574	1.9611	0.029865	0.288097	0.363296	0.530022	0.756875	4.9893	0.000609115	0.0136583	1.31649	0.0165008	0.0707945	2.32731	0.0374402	0.180925	6.32099	2.75e-07	4.39e-06	7.31011	6.17e-07	1.41e-05	5.35975	2.21e-05	0.000309582	Chr13	55742795	55747068	2065	- && sp|A7LXU3|BGH3B_BACO1 Beta-glucosidase BoGH3B OS=Bacteroides ovatus (strain ATCC 8483 / DSM 1896 / JCM 5824 / NCTC 11153) OX=411476 GN=BACOVA_02659 PE=1 SV=1 && PF00933:Glycosyl hydrolase family 3 N terminal domain|PF01915:Glycosyl hydrolase family 3 C-terminal domain	Glyco_hydro_3
CSS0006185	132.297	139.146	149.526	105.811	86.4468	0.0769969	0.787084	0.923025	0.102904	0.617816	0.937484	-0.480269	0.133619	0.353629	-0.28877	0.476597	0.756795	-0.291868	0.429639	0.654108	-0.374936	0.249384	0.541849	-0.572077	0.128886	0.265533	-0.682834	0.0352359	0.116459	-0.771105	0.0152797	0.0618732	Chr3	143479371	143484558	1720	- && sp|Q9SQ56|RGGA_TOBAC RGG repeats nuclear RNA binding protein A (Fragment) OS=Nicotiana tabacum OX=4097 GN=RggA PE=2 SV=1 && PF09598:Stm1|PF04774:Hyaluronan / mRNA binding family	-
CSS0029320	83.774	107.764	96.2472	133.045	158.11	0.372637	0.0456884	0.20668	-0.163964	0.362419	0.832043	0.483966	0.0239359	0.113487	0.255624	0.27832	0.599373	0.703779	0.00141578	0.0100891	0.322275	0.128351	0.376619	0.964664	2.13e-05	0.000206215	0.557631	0.00918494	0.0429393	0.737474	0.00039023	0.00343107	Chr2	55530923	55553731	2244	- && sp|Q9ZPS7|TMN3_ARATH Transmembrane 9 superfamily member 3 OS=Arabidopsis thaliana OX=3702 GN=TMN3 PE=2 SV=1 && PF02990:Endomembrane protein 70	-
CSS0028368	11.3159	39.2644	25.5009	134.513	183.736	1.80714	1.77e-11	3.1e-09	-0.62369	0.00176301	0.0454371	2.41894	1.77e-13	3.12e-11	0.458228	0.375983	0.684004	3.61659	2.06e-23	5.81e-21	1.79691	6.21e-08	4.69e-06	4.07666	1.37e-17	1.43e-15	2.2353	2e-06	3.92e-05	2.8741	7.27e-10	3.78e-08	Chr1	120946113	120949865	2166	- && sp|Q9LXD9|PME51_ARATH Probable pectinesterase/pectinesterase inhibitor 51 OS=Arabidopsis thaliana OX=3702 GN=PME51 PE=2 SV=1 && PF04043:Plant invertase/pectin methylesterase inhibitor|PF01095:Pectinesterase	-
CSS0022516	137.518	209.266	207.94	281.022	468.308	0.614383	0.00230568	0.0259942	-0.00956262	0.960203	0.995974	0.452645	0.0777976	0.252095	0.743503	0.0109832	0.0995994	1.06929	5.19e-05	0.000642366	0.446043	0.0779978	0.282979	1.81595	1.83e-12	8.86e-11	1.16829	1.49e-06	3.05e-05	1.19259	8.73e-07	1.91e-05	Chr12	134067853	134070966	906	- && sp|Q05737|YPTM2_MAIZE GTP-binding protein YPTM2 OS=Zea mays OX=4577 GN=YPTM2 PE=2 SV=1 && PF00071:Ras family	Ras
CSS0007768	93.3524	144.567	170.29	139.507	156.844	0.639043	0.000700669	0.0106571	0.235985	0.222605	0.729126	-0.270286	0.263968	0.525722	0.175485	0.498387	0.772172	0.615888	0.0102969	0.0493111	-0.0313832	0.889351	0.959361	0.795165	0.000842106	0.00493037	0.122606	0.571728	0.746485	-0.0990266	0.676999	0.819122	Chr6	55692909	55698037	1896	- && sp|O04136|KNAP3_MALDO Homeobox protein knotted-1-like 3 OS=Malus domestica OX=3750 PE=2 SV=1 && PF03789:ELK domain|PF03791:KNOX2 domain|PF03790:KNOX1 domain|PF05920:Homeobox KN domain	KNOX2
CSS0026347	196.83	248.277	249.155	236.909	263.057	0.344191	0.0671206	0.262906	0.0043577	0.981276	0.998815	-0.0548226	0.798625	0.914763	0.156998	0.503007	0.775009	0.305098	0.162307	0.359799	-0.0480291	0.816968	0.928303	0.466212	0.0450717	0.121794	0.0876904	0.688108	0.828195	0.0983938	0.658208	0.807239	Chr13	126579968	126582923	984	- && sp|F4HT21|IAN9_ARATH Immune-associated nucleotide-binding protein 9 OS=Arabidopsis thaliana OX=3702 GN=IAN9 PE=2 SV=1 && PF04548:AIG1 family	-
CSS0026134	235.125	273.805	287.223	222.797	226.387	0.225398	0.314311	0.625648	0.0684357	0.670932	0.949424	-0.348441	0.0886241	0.273378	0.0296325	0.899914	0.965362	-0.0452456	0.862671	0.93626	-0.277923	0.181177	0.454804	-0.0103974	0.969414	0.983676	-0.268699	0.180496	0.368939	-0.322113	0.0895978	0.224902	Chr3	41874566	41878254	1017	- && sp|P43291|SRK2A_ARATH Serine/threonine-protein kinase SRK2A OS=Arabidopsis thaliana OX=3702 GN=SRK2A PE=1 SV=1 && PF00069:Protein kinase domain	Pkinase
CSS0028230	160.451	119.629	118.577	135.786	175.307	-0.416752	0.0567125	0.237179	-0.0138483	0.935617	0.992687	0.214321	0.31608	0.580094	0.373174	0.129511	0.415599	-0.206461	0.42103	0.64721	0.202484	0.363567	0.655386	0.172808	0.50687	0.673068	0.555593	0.00873576	0.041327	0.585822	0.00197503	0.0127406	Chr15	26955723	26966388	1639	- && sp|Q9C5U3|PRS8A_ARATH 26S proteasome regulatory subunit 8 homolog A OS=Arabidopsis thaliana OX=3702 GN=RPT6A PE=1 SV=1 && PF17862:AAA+ lid domain|PF16450:Proteasomal ATPase OB C-terminal domain|PF00004:ATPase family associated with various cellular activities (AAA)	AAA
CSS0042332	66.8362	151.51	117.801	206.129	270.354	1.18947	1.24e-10	1.81e-08	-0.363713	0.0374911	0.326777	0.825276	0.000125059	0.00198354	0.396397	0.103692	0.368476	1.66211	1.38e-13	1.14e-11	0.464201	0.0254898	0.142279	2.06385	1.57e-18	1.88e-16	0.840714	6.9e-05	0.000800773	1.21915	1.73e-08	6.29e-07	Chr4	114585770	114605220	1323	- && sp|Q9SZD4|PRS4A_ARATH 26S proteasome regulatory subunit 4 homolog A OS=Arabidopsis thaliana OX=3702 GN=RPT2A PE=1 SV=1 && PF16450:Proteasomal ATPase OB C-terminal domain|PF17862:AAA+ lid domain|PF00004:ATPase family associated with various cellular activities (AAA)	AAA
CSS0034394	252.083	70.9244	123.366	60.7962	53.0631	-1.82221	2.22e-12	4.65e-10	0.796469	0.00222504	0.0536668	-1.00255	4.58e-05	0.000874206	-0.1904	0.450501	0.737429	-2.01765	3.37e-16	4.37e-14	-0.204047	0.45592	0.728793	-2.20263	2.02e-16	1.81e-14	-0.416832	0.167773	0.352261	-1.19372	4.4e-06	7.77e-05	Chr2	16664740	16671810	2423	- && sp|Q8L7E5|WIT1_ARATH WPP domain-interacting tail-anchored protein 1 OS=Arabidopsis thaliana OX=3702 GN=WIT1 PE=1 SV=2 && -	-
CSS0029032	96.9877	92.14	114.979	72.7487	71.529	-0.063469	0.74847	0.90831	0.319162	0.06169	0.423579	-0.642973	0.00147501	0.0143445	-0.0179972	0.943901	0.982018	-0.376013	0.097821	0.255833	-0.321294	0.123583	0.368419	-0.388824	0.132976	0.271409	-0.358517	0.131853	0.299234	-0.663545	0.00353586	0.0200654	Chr14	58514901	58534910	3159	- && sp|Q8H0S9|PSA_ARATH Puromycin-sensitive aminopeptidase OS=Arabidopsis thaliana OX=3702 GN=MPA1 PE=2 SV=1 && PF11940:Domain of unknown function (DUF3458) Ig-like fold|PF17900:Peptidase M1 N-terminal domain|PF17432:Domain of unknown function (DUF3458_C) ARM repeats|PF01433:Peptidase family M1 domain	-
CSS0021224	53.1686	41.1731	59.7569	54.0883	61.6287	-0.357357	0.104342	0.345464	0.536984	0.00277339	0.0624999	-0.127917	0.630625	0.820145	0.19572	0.553067	0.803742	0.0622966	0.829709	0.918336	0.410571	0.126211	0.372582	0.265247	0.370478	0.55157	0.589581	0.0266122	0.0947721	0.0662003	0.800382	0.89537	Chr10	14027146	14045902	4092	- && sp|Q8LPT9|GWD1_CITRE Alpha-glucan water dikinase, chloroplastic OS=Citrus reticulata OX=85571 GN=R1 PE=2 SV=1 && PF01326:Pyruvate phosphate dikinase, AMP/ATP-binding domain	-
CSS0018832	140.41	161.105	140.761	227.85	254.041	0.202341	0.449373	0.739724	-0.194872	0.366289	0.83486	0.713586	0.00647581	0.04436	0.162169	0.576188	0.816338	0.730562	0.0182373	0.0761036	0.521646	0.0235395	0.135574	0.898622	0.00749283	0.0297236	0.66382	0.00923583	0.0431172	0.871415	0.00262104	0.015901	Contig135	173318	177878	1035	- && sp|Q9M612|NACA_PINTA Nascent polypeptide-associated complex subunit alpha-like protein OS=Pinus taeda OX=3352 PE=2 SV=1 && PF01849:NAC domain|PF19026:HYPK UBA domain	-
CSS0049140	104.803	69.8781	81.6885	95.8624	228.705	-0.575823	0.00344922	0.0348324	0.22427	0.235553	0.743673	0.24855	0.268493	0.531025	1.25932	0.00215469	0.0331021	-0.0919777	0.692098	0.842171	0.475201	0.0389551	0.185721	1.17561	0.00268952	0.0130252	1.71741	1.82e-05	0.000259794	1.50878	0.000141645	0.00147782	Chr15	41895796	41900020	1950	- && sp|Q8VZG7|TSN1_ARATH Ribonuclease TUDOR 1 OS=Arabidopsis thaliana OX=3702 GN=TSN1 PE=1 SV=1 && PF00565:Staphylococcal nuclease homologue|PF00567:Tudor domain	-
CSS0031647	81.1091	69.5423	76.6719	64.415	65.6697	-0.212139	0.323369	0.635713	0.140571	0.445238	0.877509	-0.233638	0.231222	0.488547	0.0337217	0.900191	0.965382	-0.294512	0.201221	0.412999	-0.0908212	0.678208	0.864671	-0.255763	0.352813	0.534741	-0.0763579	0.770402	0.880146	-0.202435	0.400542	0.60385	Chr14	4084067	4098584	3633	- && sp|Q04264|PDS5_YEAST Sister chromatid cohesion protein PDS5 OS=Saccharomyces cerevisiae (strain ATCC 204508 / S288c) OX=559292 GN=PDS5 PE=1 SV=1 && -	-
novel.4995	129.884	108.312	138.077	52.6083	30.7896	-0.2535	0.281385	0.592015	0.348705	0.1164	0.572063	-1.37443	1.81e-11	2.06e-09	-0.767384	0.00233302	0.0349182	-1.26845	1.72e-08	5.6e-07	-1.02371	5.63e-05	0.00150386	-2.03028	9.08e-16	7.33e-14	-1.81284	2.04e-10	1.18e-08	-2.14407	1.18e-21	5.84e-19	Chr3	101214280	101218047	3550	- && sp|A0A1P8BH59|PICBP_ARATH Calmodulin binding protein PICBP OS=Arabidopsis thaliana OX=3702 GN=PICBP PE=2 SV=1 && PF07839:Plant calmodulin-binding domain	-
CSS0002395	176.328	137.886	178.046	76.1905	72.9691	-0.345506	0.108439	0.353465	0.367869	0.0547112	0.399244	-1.20776	2.6e-07	1.06e-05	-0.0568864	0.828017	0.938246	-1.17503	4.09e-06	7.24e-05	-0.837724	0.000470271	0.00795913	-1.22433	1.01e-06	1.38e-05	-0.912628	3.94e-05	0.00050069	-1.2648	1.31e-09	6.32e-08	Chr13	121225405	121229990	1985	- && sp|A8MQN2|LNK1_ARATH Protein LNK1 OS=Arabidopsis thaliana OX=3702 GN=LNK1 PE=1 SV=1 && -	-
CSS0035701	52.9097	84.4098	78.5034	119.551	188.488	0.683586	0.000362164	0.00640002	-0.105338	0.544804	0.916186	0.623855	0.0178553	0.0927896	0.664061	0.0494989	0.24719	1.21327	9.35e-06	0.000146595	0.520281	0.0473603	0.210062	1.8817	1.47e-10	4.79e-09	1.16422	3.54e-05	0.000458016	1.28544	4.26e-06	7.56e-05	Chr15	9357226	9362227	2154	- && sp|Q9M5P5|RSH3L_ARATH Probable GTP diphosphokinase RSH3, chloroplastic OS=Arabidopsis thaliana OX=3702 GN=RSH3 PE=2 SV=1 && PF04607:Region found in RelA / SpoT proteins|PF13328:HD domain	-
CSS0022154	95.3612	106.039	91.554	84.7843	70.3182	0.160366	0.522036	0.788028	-0.213407	0.349805	0.826064	-0.0930745	0.724952	0.877268	-0.266055	0.379943	0.687383	-0.136282	0.633764	0.805769	-0.30462	0.304738	0.600124	-0.394755	0.133374	0.271977	-0.590989	0.0347488	0.115306	-0.360631	0.1006	0.243714	Chr6	11685770	11702840	2542	- && sp|O04630|SYTM1_ARATH Threonine--tRNA ligase, mitochondrial 1 OS=Arabidopsis thaliana OX=3702 GN=THRRS PE=1 SV=3 && PF07973:Threonyl and Alanyl tRNA synthetase second additional domain|PF03129:Anticodon binding domain|PF00587:tRNA synthetase class II core domain (G, H, P, S and T)|PF02824:TGS domain	tRNA-synt_2b
CSS0040393	173.456	158.676	235.339	127.316	213.48	-0.121278	0.58881	0.827421	0.568349	0.0134327	0.180383	-0.867179	0.00246604	0.0214249	0.750734	0.0082698	0.0822359	-0.409299	0.150122	0.342566	-0.296622	0.263425	0.557476	0.345744	0.181455	0.338668	0.43333	0.0526185	0.157005	-0.122041	0.645615	0.798357	Contig90	143858	146213	1738	- && sp|O49394|C82C2_ARATH Xanthotoxin 5-hydroxylase CYP82C2 OS=Arabidopsis thaliana OX=3702 GN=CYP82C2 PE=1 SV=2 && PF00067:Cytochrome P450	p450
CSS0022604	48.2941	64.9694	68.8941	62.5398	85.1584	0.43751	0.0165911	0.106813	0.0839957	0.608037	0.935565	-0.121944	0.547688	0.768533	0.450409	0.0861885	0.33415	0.410343	0.0618845	0.186359	-0.0355167	0.859398	0.948291	0.867415	0.000773613	0.00458849	0.395994	0.0967941	0.241989	0.326813	0.168303	0.346487	Chr3	8522669	8529405	3621	- && sp|Q94A40|COPA1_ARATH Coatomer subunit alpha-1 OS=Arabidopsis thaliana OX=3702 GN=At1g62020 PE=2 SV=2 && PF06957:Coatomer (COPI) alpha subunit C-terminus|PF00400:WD domain, G-beta repeat|PF04053:Coatomer WD associated region	Coatomer_WDAD
CSS0010073	69.26	66.0451	70.5235	47.2357	61.3419	-0.0599585	0.755904	0.91117	0.0944745	0.590469	0.93013	-0.560709	0.00397799	0.0306954	0.383355	0.172255	0.477941	-0.515693	0.0160653	0.0694337	-0.463526	0.0254058	0.142026	-0.125916	0.650933	0.786182	-0.0981741	0.719551	0.848896	-0.179194	0.492731	0.684713	Chr11	9516042	9535194	4257	- && sp|Q9QYY8|SPAST_MOUSE Spastin OS=Mus musculus OX=10090 GN=Spast PE=1 SV=3 && PF17862:AAA+ lid domain|PF00004:ATPase family associated with various cellular activities (AAA)	AAA
CSS0027728	45.25	32.7897	57.8307	58.0783	195.961	-0.454486	0.0623634	0.25125	0.817419	0.003497	0.0733201	0.0240827	0.947462	0.979599	1.76488	0.00661888	0.0713749	0.400181	0.237672	0.458484	0.844769	0.0177169	0.112642	2.16973	0.000243128	0.00170605	2.59107	3.64e-05	0.000468686	1.7892	0.00467669	0.0249812	Chr2	212820517	212880976	3439	- && sp|Q9SMZ4|AASS_ARATH Alpha-aminoadipic semialdehyde synthase OS=Arabidopsis thaliana OX=3702 GN=LKR/SDH PE=1 SV=1 && PF05222:Alanine dehydrogenase/PNT, N-terminal domain|PF03435:Saccharopine dehydrogenase NADP binding domain|PF04455:LOR/SDH bifunctional enzyme conserved region|PF16653:Saccharopine dehydrogenase C-terminal domain	Saccharop_dh
CSS0042461	270.023	248.642	211.451	179.375	187.961	-0.115696	0.720124	0.896144	-0.235212	0.282138	0.781103	-0.217642	0.38507	0.645557	0.072404	0.800346	0.92591	-0.559222	0.115712	0.287756	-0.450784	0.112149	0.3494	-0.482058	0.182348	0.339986	-0.401411	0.141911	0.314876	-0.149065	0.476813	0.671322	Chr1	26658253	26660490	896	- && sp|Q9FVI2|ADF1_PETHY Actin-depolymerizing factor 1 OS=Petunia hybrida OX=4102 GN=ADF1 PE=2 SV=1 && PF00241:Cofilin/tropomyosin-type actin-binding protein	Cofilin_ADF
CSS0016092	47.7269	61.1593	65.223	59.4955	64.5694	0.367578	0.0458606	0.207135	0.0919563	0.587265	0.929562	-0.114952	0.583534	0.792829	0.12333	0.624243	0.843253	0.35525	0.110591	0.279029	-0.0206432	0.919352	0.971771	0.485354	0.0485175	0.128757	0.0838329	0.706362	0.840273	0.00795654	0.971338	0.986107	Chr2	8467911	8478164	3902	- && sp|Q9LFQ3|SNL2_ARATH Paired amphipathic helix protein Sin3-like 2 OS=Arabidopsis thaliana OX=3702 GN=SNL2 PE=1 SV=2 && PF08295:Sin3 family co-repressor|PF02671:Paired amphipathic helix repeat|PF16879:C-terminal domain of Sin3a protein	PAH
CSS0025932	570.382	153.328	286.344	58.5702	75.7095	-1.89161	1.24e-06	5.94e-05	0.900795	0.00151257	0.0406976	-2.27257	8.57e-16	2.38e-13	0.375797	0.241881	0.561767	-3.25561	1.06e-15	1.29e-13	-1.36749	1.77e-07	1.17e-05	-2.86891	5.17e-10	1.52e-08	-1.00984	0.0031619	0.0186131	-1.89458	8.85e-08	2.61e-06	Chr11	110467666	110470539	1221	- && sp|P43644|DNJH_ATRNU DnaJ protein homolog ANJ1 OS=Atriplex nummularia OX=3553 PE=2 SV=1 && PF00226:DnaJ domain|PF01556:DnaJ C terminal domain|PF00684:DnaJ central domain	DnaJ_C
CSS0033642	384.045	415.632	500.381	366.278	356.908	0.122512	0.53682	0.798317	0.26669	0.143795	0.626087	-0.43145	0.101975	0.299284	-0.0301009	0.922731	0.973189	-0.0308689	0.910816	0.958799	-0.162921	0.548773	0.792912	-0.0587438	0.817359	0.89477	-0.215814	0.388721	0.598734	-0.466721	0.0435152	0.13498	Chr9	43360732	43363415	606	- && - && PF06749:Protein of unknown function (DUF1218)	-
CSS0011322	26.8769	31.1298	45.7077	38.3921	72.1939	0.223642	0.384318	0.691723	0.553694	0.0442705	0.357065	-0.23535	0.512487	0.743941	0.914055	0.0147731	0.120618	0.554107	0.106323	0.271205	0.321327	0.360421	0.652259	1.4773	7.38e-08	1.35e-06	1.21942	1.76e-05	0.000253195	0.678341	0.0252779	0.0903609	Chr2	212164946	212181121	5400	- && sp|Q9LUM0|FAB1B_ARATH 1-phosphatidylinositol-3-phosphate 5-kinase FAB1B OS=Arabidopsis thaliana OX=3702 GN=FAB1B PE=2 SV=1 && PF01504:Phosphatidylinositol-4-phosphate 5-Kinase|PF00118:TCP-1/cpn60 chaperonin family|PF01363:FYVE zinc finger	PIP5K
CSS0045242	74.474	80.3662	102.287	147.978	373.524	0.116593	0.634361	0.852547	0.348657	0.164766	0.657508	0.550026	0.0504837	0.189716	1.34007	0.00102099	0.0196335	1.02499	0.000191122	0.0019443	0.902712	0.00152112	0.019266	2.37502	4.35e-10	1.29e-08	2.22771	1.79e-08	6.26e-07	1.88946	1.69e-06	3.38e-05	Chr5	14955728	14959395	1494	- && sp|Q9SIB9|ACO3M_ARATH Aconitate hydratase 3, mitochondrial OS=Arabidopsis thaliana OX=3702 GN=ACO3 PE=1 SV=2 && PF00330:Aconitase family (aconitate hydratase)	Aconitase
CSS0046566	269.964	212.541	253.135	357.954	1291.39	-0.341319	0.288285	0.599442	0.250854	0.320129	0.806841	0.518059	0.078131	0.252853	1.85875	2.08e-05	0.00105911	0.438322	0.222098	0.439814	0.771723	0.00992862	0.0761862	2.30226	4.08e-07	6.25e-06	2.60954	9.2e-10	4.6e-08	2.37503	1.43e-08	5.35e-07	Chr11	100700814	100706007	576	- && sp|Q8H0X6|CYT6_ARATH Cysteine proteinase inhibitor 6 OS=Arabidopsis thaliana OX=3702 GN=CYS6 PE=1 SV=2 && PF16845:Aspartic acid proteinase inhibitor	-
CSS0023309	297.019	244.327	185.638	226.854	228.609	-0.279939	0.483991	0.763466	-0.398633	0.175758	0.673751	0.308178	0.419022	0.673262	0.0128718	0.976239	0.992454	-0.361931	0.437593	0.661209	-0.0876083	0.828815	0.93399	-0.339088	0.447366	0.622713	-0.0954053	0.791807	0.892582	0.322906	0.30112	0.505684	Contig211	686013	688480	652	- && sp|P40590|RL34_PEA 60S ribosomal protein L34 OS=Pisum sativum OX=3888 GN=RPL34 PE=2 SV=1 && PF01199:Ribosomal protein L34e	-
CSS0040302	57.7308	92.0706	112.996	125.044	130.626	0.677763	0.01128	0.0813482	0.29547	0.256508	0.759802	0.164673	0.638897	0.825083	0.0719585	0.878526	0.956779	1.14724	0.00127527	0.00927293	0.462006	0.141548	0.39776	1.22405	0.00561999	0.0235868	0.514747	0.222558	0.423604	0.230378	0.610688	0.773086	Chr9	62829948	62840080	1747	- && sp|Q70DU8|AL3H1_ARATH Aldehyde dehydrogenase family 3 member H1 OS=Arabidopsis thaliana OX=3702 GN=ALDH3H1 PE=1 SV=2 && PF00171:Aldehyde dehydrogenase family	Aldedh
CSS0027416	116.263	62.0224	103.768	98.9186	169.467	-0.898271	0.000367438	0.00645741	0.741093	0.00706294	0.118392	-0.0521133	0.86602	0.945402	0.780994	0.0705935	0.30036	-0.197721	0.488995	0.703984	0.691866	0.028019	0.150719	0.592985	0.129966	0.266976	1.45644	0.000575849	0.00466504	0.730589	0.0795579	0.206651	Chr7	69231274	69241535	2015	- && sp|P49299|CYSZ_CUCMA Citrate synthase, glyoxysomal OS=Cucurbita maxima OX=3661 PE=1 SV=1 && PF00285:Citrate synthase, C-terminal domain	Citrate_synt
CSS0041145	93.1604	111.828	104.113	109.079	104.785	0.270856	0.166258	0.4501	-0.103966	0.518689	0.907604	0.0855326	0.674201	0.847813	-0.0529784	0.823382	0.936531	0.2623	0.26379	0.48891	-0.0161197	0.938095	0.977687	0.215647	0.371564	0.552546	-0.0888347	0.660475	0.810462	0.030883	0.869907	0.934299	Chr11	88820692	88827518	2028	- && sp|A2YQU8|SLU7_ORYSI Pre-mRNA-splicing factor SLU7 OS=Oryza sativa subsp. indica OX=39946 GN=OsI_27673 PE=3 SV=2 && PF11708:Pre-mRNA splicing Prp18-interacting factor	-
CSS0028689	92.9422	114.496	255.355	366.83	343.521	0.31285	0.233315	0.539178	1.15669	0.000153132	0.00748704	0.544213	0.159495	0.394039	-0.0872509	0.815497	0.933003	2.0259	1.08e-08	3.69e-07	1.70054	2.39e-06	0.00011005	1.93764	3.8e-13	2.07e-11	1.59158	6e-09	2.41e-07	0.447686	0.179426	0.361508	Chr7	43053277	43057113	1407	- && sp|Q67ZU1|LIP2_ARATH Triacylglycerol lipase 2 OS=Arabidopsis thaliana OX=3702 GN=LIP2 PE=2 SV=1 && PF04083:Partial alpha/beta-hydrolase lipase region	-
CSS0050020	91.5819	74.4946	106.131	106.116	308.224	-0.291165	0.183726	0.475625	0.510085	0.0192092	0.225926	0.016999	0.945437	0.97862	1.54195	0.000933277	0.018454	0.24611	0.326316	0.557147	0.52996	0.0144485	0.0983197	1.7958	7.65e-05	0.000624925	2.05188	7.46e-06	0.000121995	1.55703	0.000926154	0.00693968	Chr1	177968143	177971474	1692	- && sp|Q9LF46|HACL_ARATH 2-hydroxyacyl-CoA lyase OS=Arabidopsis thaliana OX=3702 GN=HACL PE=1 SV=1 && PF00205:Thiamine pyrophosphate enzyme, central domain|PF02775:Thiamine pyrophosphate enzyme, C-terminal TPP binding domain|PF02776:Thiamine pyrophosphate enzyme, N-terminal TPP binding domain	TPP_enzyme_N
CSS0006931	46.7268	41.6669	45.6281	32.9827	34.2439	-0.156378	0.402073	0.705442	0.130494	0.464051	0.885447	-0.450686	0.0676436	0.22965	0.0587344	0.848055	0.945069	-0.466322	0.0647748	0.192368	-0.317252	0.199412	0.479667	-0.399409	0.131738	0.26956	-0.275882	0.281096	0.49074	-0.391272	0.117372	0.270983	Chr1	88874719	88957813	4621	- && sp|F4JVN6|TPPII_ARATH Tripeptidyl-peptidase 2 OS=Arabidopsis thaliana OX=3702 GN=TPP2 PE=1 SV=1 && PF00082:Subtilase family|PF12580:Tripeptidyl peptidase II	Peptidase_S8
CSS0012981	29.4422	44.5291	34.7369	156.574	271.243	0.606701	0.00743262	0.0605095	-0.358437	0.0734669	0.463984	2.18972	3.3e-20	1.7e-17	0.799704	0.0372255	0.211451	2.449	4.33e-21	9.25e-19	1.83403	4.81e-13	1.24e-10	3.25427	4.89e-19	6.08e-17	2.61453	1.36e-12	1.29e-10	2.98749	6.34e-17	1.31e-14	Chr11	52589274	52594857	2271	- && sp|Q9FJH6|AB1F_ARATH ABC transporter F family member 1 OS=Arabidopsis thaliana OX=3702 GN=ABCF1 PE=2 SV=1 && PF00005:ABC transporter|PF12848:ABC transporter	ABC_tran
CSS0037931	39.8944	30.7164	36.5419	31.9567	39.4101	-0.361986	0.377297	0.685312	0.251705	0.462315	0.884693	-0.175172	0.451149	0.697753	0.30937	0.327544	0.644929	-0.272826	0.448427	0.670616	0.0794029	0.834477	0.936474	0.0403373	0.920532	0.957803	0.373289	0.384608	0.594618	0.131853	0.642438	0.7962	Contig546	80164	90455	6423	- && sp|Q3ED78|C3H7_ARATH Zinc finger CCCH domain-containing protein 7 OS=Arabidopsis thaliana OX=3702 GN=At1g21570 PE=1 SV=1 && -	-
CSS0021110	52.3214	75.2714	82.5671	106.608	110.027	0.534758	0.0128824	0.0893081	0.133348	0.505582	0.901569	0.386396	0.161182	0.396221	0.0535056	0.861722	0.950311	1.0657	0.000188764	0.00192597	0.521955	0.0647424	0.254996	1.12225	4.75e-06	5.49e-05	0.55487	0.0194811	0.0754875	0.435052	0.0489317	0.146923	Chr12	144335874	144343465	2656	- && sp|Q2KI23|MINY2_BOVIN Ubiquitin carboxyl-terminal hydrolase MINDY-2 OS=Bos taurus OX=9913 GN=MINDY2 PE=2 SV=1 && PF04424:MINDY deubiquitinase	-
CSS0048493	111.341	150.54	148.62	201.987	228.646	0.441677	0.0678757	0.264935	-0.0185529	0.944046	0.993796	0.45797	0.119813	0.331194	0.184834	0.559243	0.807215	0.892736	0.000947957	0.00730085	0.443482	0.0435954	0.199061	1.08197	0.00123538	0.00683035	0.607825	0.04203	0.133191	0.641405	0.0729323	0.194555	Chr1	112085937	112091308	1056	- && sp|Q9XGW0|COMT1_OCIBA Caffeic acid 3-O-methyltransferase 1 OS=Ocimum basilicum OX=39350 GN=COMT1 PE=2 SV=1 && PF08100:Dimerisation domain|PF00891:O-methyltransferase domain	-
CSS0016377	126.176	133.07	142.312	118.25	157.636	0.0830648	0.698096	0.885306	0.0972363	0.718437	0.95655	-0.249468	0.426341	0.679317	0.419087	0.207891	0.522817	-0.0592573	0.824592	0.915922	-0.149041	0.525256	0.777567	0.365212	0.254435	0.428968	0.249348	0.399523	0.608078	0.163541	0.659367	0.807864	Contig231	295958	300817	1458	- && sp|O65390|APA1_ARATH Aspartic proteinase A1 OS=Arabidopsis thaliana OX=3702 GN=APA1 PE=1 SV=1 && PF05184:Saposin-like type B, region 1|PF03489:Saposin-like type B, region 2|PF00026:Eukaryotic aspartyl protease	Asp
CSS0020804	102.647	136.15	128.437	142.543	125.112	0.415025	0.0382814	0.185631	-0.0845819	0.650683	0.945622	0.166968	0.449991	0.696683	-0.18175	0.474634	0.755405	0.507516	0.0304289	0.111855	0.0849137	0.69551	0.873644	0.331226	0.187195	0.345989	-0.117556	0.608813	0.773307	-0.0181155	0.937504	0.969712	Chr12	119444313	119449170	1874	- && sp|P41382|IF410_TOBAC Eukaryotic initiation factor 4A-10 OS=Nicotiana tabacum OX=4097 PE=2 SV=1 && PF00270:DEAD/DEAH box helicase|PF00271:Helicase conserved C-terminal domain	DEAD
CSS0048035	346.028	356.945	443.014	157.53	98.2921	0.0536676	0.787777	0.923382	0.310993	0.115315	0.570115	-1.47282	3.9e-07	1.52e-05	-0.672844	0.052252	0.254993	-1.0972	0.000185913	0.00190306	-1.15995	5.98e-05	0.00157286	-1.76843	1.97e-10	6.27e-09	-1.85663	1.26e-11	9.78e-10	-2.15256	4.07e-15	6.06e-13	Chr10	5959986	5963009	1000	- && sp|Q9FYF7|Y1736_ARATH REF/SRPP-like protein At1g67360 OS=Arabidopsis thaliana OX=3702 GN=At1g67360 PE=2 SV=1 && PF05755:Rubber elongation factor protein (REF)	-
CSS0010994	32.2887	43.2725	45.1936	40.2388	51.7558	0.431314	0.0215348	0.127086	0.0619287	0.70074	0.954337	-0.149923	0.548495	0.769296	0.367348	0.200603	0.514492	0.353342	0.183069	0.388791	-0.0854984	0.734291	0.892005	0.728598	0.00171651	0.0090054	0.263311	0.187135	0.378014	0.216568	0.258842	0.459677	Chr1	23531915	23537575	5661	- && - && PF00855:PWWP domain	PWWP
CSS0022553	47.438	47.8409	50.1305	67.1777	90.0729	0.020691	0.91797	0.976259	0.0671149	0.707378	0.954504	0.43989	0.0305248	0.134136	0.429393	0.101746	0.364877	0.538069	0.0175588	0.0740129	0.509677	0.0185709	0.116242	0.973122	0.000182923	0.00133414	0.919341	0.000235743	0.00224604	0.866974	0.000194122	0.00192378	Chr9	161985158	162005827	3809	- && sp|B3LF48|EHD2_ARATH EH domain-containing protein 2 OS=Arabidopsis thaliana OX=3702 GN=EHD2 PE=1 SV=1 && PF12763:Cytoskeletal-regulatory complex EF hand	-
CSS0012596	44.1826	57.7316	54.8339	62.3373	78.8982	0.393788	0.0405591	0.192255	-0.0744968	0.673301	0.950539	0.202618	0.305053	0.568878	0.345424	0.190609	0.502425	0.532224	0.013317	0.060115	0.130904	0.515108	0.771024	0.884298	0.000893187	0.00517081	0.458027	0.0708453	0.193673	0.54616	0.027813	0.0971332	Chr8	128982193	128991142	3570	- && sp|Q42877|RPB2_SOLLC DNA-directed RNA polymerase II subunit RPB2 OS=Solanum lycopersicum OX=4081 GN=RPB2 PE=2 SV=1 && PF04566:RNA polymerase Rpb2, domain 4|PF04563:RNA polymerase beta subunit|PF04561:RNA polymerase Rpb2, domain 2|PF04565:RNA polymerase Rpb2, domain 3|PF00562:RNA polymerase Rpb2, domain 6|PF04560:RNA polymerase Rpb2, domain 7|PF04567:RNA polymerase Rpb2, domain 5	RNA_pol_Rpb2_6
CSS0041941	92.7016	81.7568	87.3815	96.7782	105.576	-0.175213	0.42425	0.721491	0.095565	0.596233	0.931965	0.164496	0.451801	0.698163	0.130556	0.627729	0.84516	0.0941859	0.71175	0.854131	0.262743	0.214496	0.500058	0.232394	0.415586	0.593383	0.374277	0.123038	0.285454	0.29316	0.236083	0.433193	Contig1200	155225	165473	2678	- && sp|P56821|EIF3B_TOBAC Eukaryotic translation initiation factor 3 subunit B OS=Nicotiana tabacum OX=4097 GN=TIF3B1 PE=2 SV=1 && PF08662:Eukaryotic translation initiation factor eIF2A	-
CSS0018692	60.8105	68.274	62.0466	85.452	125.579	0.175527	0.354846	0.665839	-0.138953	0.493869	0.895906	0.480494	0.0404779	0.162924	0.561785	0.0435282	0.230324	0.526776	0.0200842	0.0820793	0.342317	0.115785	0.355348	1.09258	3.81e-05	0.000342256	0.883086	0.000547739	0.00447851	1.03769	0.000130101	0.00137772	Chr6	165767860	165796862	2676	- && sp|Q8RWS9|CNGC5_ARATH Probable cyclic nucleotide-gated ion channel 5 OS=Arabidopsis thaliana OX=3702 GN=CNGC5 PE=2 SV=1 && PF00027:Cyclic nucleotide-binding domain|PF00520:Ion transport protein	Ion_trans
CSS0016542	42.381	47.5258	53.895	25.384	24.1932	0.175149	0.413063	0.71355	0.180214	0.38994	0.847962	-1.06898	2.04e-05	0.000445206	-0.0645123	0.843518	0.943888	-0.70257	0.00579023	0.0313402	-0.886458	0.000944614	0.013601	-0.759533	0.00849764	0.0328371	-0.96961	0.00144351	0.00997339	-1.13427	5.87e-05	0.000708464	Chr13	90074287	90084138	6181	- && sp|F4HZB5|NET1D_ARATH Protein NETWORKED 1D OS=Arabidopsis thaliana OX=3702 GN=NET1D PE=3 SV=1 && PF07765:KIP1-like protein	-
CSS0039026	127.456	58.4176	103.481	111.785	194.53	-1.11644	6.94e-06	0.000249701	0.822917	0.00110577	0.0325812	0.13062	0.625705	0.817049	0.804263	0.0447861	0.234535	-0.151326	0.567439	0.761638	0.955779	0.00154747	0.0194789	0.659847	0.0726552	0.174482	1.74057	1.67e-05	0.000241823	0.935426	0.0126297	0.0536516	Chr9	14041895	14051817	1789	- && sp|Q67XQ0|Y4424_ARATH DUF21 domain-containing protein At4g14240 OS=Arabidopsis thaliana OX=3702 GN=CBSDUF1 PE=1 SV=1 && PF01595:Cyclin M transmembrane N-terminal domain	-
CSS0023626	103.272	45.054	77.0911	26.7298	25.1193	-1.1878	8.49e-09	7.81e-07	0.773315	0.00130223	0.037002	-1.51114	0.000130239	0.00204838	-0.0869522	0.846777	0.94449	-1.91538	3.75e-07	8.79e-06	-0.73469	0.0569837	0.236371	-1.99205	6.05e-12	2.63e-10	-0.839198	0.00508304	0.027289	-1.59461	4.58e-07	1.09e-05	Contig1007	503231	538328	4292	- && sp|Q43846|SSY3_SOLTU Soluble starch synthase 3, chloroplastic/amyloplastic OS=Solanum tuberosum OX=4113 GN=SS3 PE=1 SV=1 && PF08323:Starch synthase catalytic domain|PF16760:Starch/carbohydrate-binding module (family 53)|PF00534:Glycosyl transferases group 1	Glycos_transf_1
CSS0018976	46.1115	60.4839	57.2315	91.6581	72.2267	0.398377	0.125506	0.385772	-0.0804356	0.760911	0.964952	0.695271	0.0153544	0.0833495	-0.337344	0.244262	0.56508	1.02389	0.000279157	0.00267112	0.618573	0.010731	0.0803118	0.693061	0.030077	0.0892487	0.259685	0.366935	0.578697	0.356589	0.274686	0.477369	Chr2	66938345	66947780	3501	- && sp|Q7XSA2|AGO1B_ORYSJ Protein argonaute 1B OS=Oryza sativa subsp. japonica OX=39947 GN=AGO1B PE=2 SV=3 && PF16488:Argonaute linker 2 domain|PF02171:Piwi domain|PF12764:Glycine-rich region of argonaut|PF02170:PAZ domain|PF08699:Argonaute linker 1 domain|PF16486:N-terminal domain of argonaute|PF16487:Mid domain of argonaute	Piwi
CSS0013321	63.0887	57.6364	44.5897	34.9384	32.9028	-0.119804	0.58054	0.823221	-0.37176	0.0692586	0.449317	-0.33225	0.338776	0.602451	-0.0848043	0.82988	0.938975	-0.81331	0.0203593	0.0828419	-0.702028	0.0516866	0.222154	-0.889598	0.000187871	0.00136687	-0.805156	0.0016816	0.011298	-0.416784	0.0458066	0.14037	Chr6	6437851	6443041	4254	- && sp|A2XUW1|CDKG2_ORYSI Cyclin-dependent kinase G-2 OS=Oryza sativa subsp. indica OX=39946 GN=CDKG-2 PE=3 SV=1 && PF00069:Protein kinase domain	Pkinase
CSS0041068	41.1654	42.1623	40.7611	50.8101	55.4499	0.0456126	0.834389	0.943619	-0.0491325	0.790941	0.97234	0.335558	0.130989	0.349294	0.132602	0.627323	0.845081	0.343653	0.170693	0.372023	0.289041	0.191231	0.469231	0.481096	0.0876608	0.200311	0.402315	0.1085	0.262469	0.466507	0.0578082	0.164956	Chr3	2339906	2363335	3783	- && sp|B8ARW2|TNPO1_ORYSI Transportin-1 OS=Oryza sativa subsp. indica OX=39946 GN=OsI_18044 PE=2 SV=1 && PF03810:Importin-beta N-terminal domain|PF13513:HEAT-like repeat	-
CSS0023732	218.153	189.766	174.471	254.905	236.48	-0.197799	0.506515	0.777296	-0.12194	0.539631	0.913986	0.564443	0.019856	0.0995774	-0.10418	0.726459	0.893272	0.253896	0.446197	0.668291	0.445629	0.0573886	0.237356	0.156412	0.669099	0.798331	0.320438	0.230693	0.43294	0.458399	0.0923814	0.229977	Chr9	15200869	15201608	740	- && sp|P46293|RS16_GOSHI 40S ribosomal protein S16 OS=Gossypium hirsutum OX=3635 GN=RPS16 PE=2 SV=1 && PF00380:Ribosomal protein S9/S16	-
CSS0003725	61.1818	53.4823	67.8039	54.0919	64.7697	-0.183431	0.370947	0.680164	0.341367	0.0563861	0.404206	-0.307717	0.141816	0.366755	0.264967	0.310422	0.630475	-0.138225	0.555303	0.75302	0.0359419	0.869043	0.951549	0.132748	0.614913	0.759475	0.281739	0.253207	0.459792	-0.0443311	0.848832	0.922894	Chr4	113092257	113104309	3881	- && sp|F4JKK0|SUD1_ARATH Probable E3 ubiquitin ligase SUD1 OS=Arabidopsis thaliana OX=3702 GN=SUD1 PE=1 SV=1 && PF12906:RING-variant domain	-
CSS0016389	44.7118	39.6039	42.415	42.6614	56.1675	-0.164661	0.396807	0.702568	0.0980882	0.571198	0.925483	0.0262541	0.895804	0.958432	0.402367	0.171005	0.476293	-0.0290187	0.8956	0.95127	0.126596	0.51814	0.772845	0.379645	0.201955	0.365073	0.510288	0.0717205	0.195503	0.427941	0.127832	0.287437	Chr6	58779199	58783956	4278	- && sp|Q42510|GNOM_ARATH ARF guanine-nucleotide exchange factor GNOM OS=Arabidopsis thaliana OX=3702 GN=GN PE=1 SV=1 && PF01369:Sec7 domain|PF12783:Guanine nucleotide exchange factor in Golgi transport N-terminal	Sec7
CSS0041601	105.517	63.54	78.8842	75.6435	48.2163	-0.720465	0.000548853	0.00884362	0.311014	0.113419	0.565325	-0.0422592	0.85419	0.940464	-0.644257	0.0513354	0.25239	-0.439784	0.0674414	0.197727	0.2713	0.204579	0.486701	-1.08	0.000952888	0.005458	-0.394005	0.209833	0.408262	-0.688291	0.0314031	0.106317	Chr4	43030798	43034162	2723	- && sp|Q9C6K3|DF1_ARATH Trihelix transcription factor DF1 OS=Arabidopsis thaliana OX=3702 GN=DF1 PE=4 SV=1 && PF13837:Myb/SANT-like DNA-binding domain	-
CSS0038937	135.262	152.448	119.134	110.179	123.418	0.181028	0.359083	0.669279	-0.356471	0.0533851	0.393522	-0.0959911	0.65809	0.837333	0.169318	0.634183	0.848225	-0.261125	0.255594	0.479252	-0.45059	0.0520532	0.223247	-0.0866195	0.795715	0.882014	-0.301526	0.37383	0.584798	0.0702377	0.831622	0.91339	Chr2	79047663	79051241	1752	- && sp|A2X980|HOX16_ORYSI Homeobox-leucine zipper protein HOX16 OS=Oryza sativa subsp. indica OX=39946 GN=HOX16 PE=2 SV=1 && PF02183:Homeobox associated leucine zipper|PF00046:Homeodomain	Homeobox
CSS0024096	473.149	408.159	375.636	317.089	260.334	-0.206152	0.421264	0.719826	-0.12149	0.588991	0.929788	-0.224214	0.419052	0.673262	-0.278891	0.435753	0.727436	-0.54078	0.0768262	0.216636	-0.343796	0.268766	0.562833	-0.817978	0.0100954	0.0377689	-0.647848	0.0500179	0.151642	-0.50809	0.0735535	0.195803	Contig965	361811	365136	576	- && sp|O64818|Y2309_ARATH Uncharacterized protein At2g23090 OS=Arabidopsis thaliana OX=3702 GN=At2g23090 PE=1 SV=1 && -	-
CSS0047057	425.195	244.512	242.896	105.7	104.781	-0.791646	0.0166189	0.106919	-0.011927	0.969592	0.997315	-1.18173	0.0204966	0.102056	-0.0133234	0.981677	0.993912	-1.97588	0.000109614	0.0012089	-1.19105	0.0298019	0.155938	-1.97605	4.52e-10	1.34e-08	-1.22124	0.00202793	0.0130698	-1.19126	1.89e-05	0.000272352	Chr1	183622508	183624801	759	- && sp|Q9T070|COX6A_ARATH Cytochrome c oxidase subunit 6a, mitochondrial OS=Arabidopsis thaliana OX=3702 GN=COX6A PE=3 SV=1 && -	-
CSS0039809	444.909	290.144	2229.48	130.265	479.75	-0.615817	0.153625	0.430664	2.94216	0.00919948	0.141185	-4.07844	0.000244863	0.00344699	1.88514	1.27e-06	0.000110697	-1.74268	9.54e-05	0.00107856	-1.13579	0.00250224	0.0282714	0.144269	0.764348	0.861281	0.725347	0.0792511	0.210283	-2.20753	0.0486896	0.146435	Chr14	127999472	128000022	381	- && - && -	-
CSS0022031	39.9041	42.9879	42.5369	55.0866	82.146	0.115025	0.559509	0.812068	-0.0154993	0.931303	0.991924	0.389967	0.083501	0.262786	0.583267	0.0819218	0.325272	0.499764	0.0378614	0.131224	0.377052	0.0980481	0.32415	1.08942	0.000657794	0.00400685	0.941904	0.00277409	0.016801	0.971928	0.00172311	0.0114675	Chr6	78116331	78149955	4056	- && sp|Q8L611|SC31B_ARATH Protein transport protein SEC31 homolog B OS=Arabidopsis thaliana OX=3702 GN=SEC31B PE=1 SV=1 && PF12931:Sec23-binding domain of Sec16	-
CSS0014069	65.8492	47.4191	65.3206	52.7006	71.8253	-0.466005	0.0487171	0.214896	0.461497	0.0171223	0.210242	-0.292487	0.199263	0.449718	0.452374	0.131659	0.419027	-0.287195	0.285107	0.513775	0.171848	0.410455	0.695646	0.174008	0.591929	0.742363	0.607299	0.0312342	0.106914	0.160678	0.580448	0.752885	Contig418	127910	139710	3860	- && sp|Q9S7C0|HSP7O_ARATH Heat shock 70 kDa protein 14 OS=Arabidopsis thaliana OX=3702 GN=HSP70-14 PE=1 SV=1 && PF00012:Hsp70 protein	HSP70
CSS0042900	330.951	71.9344	68.293	69.9942	68.2395	-2.20339	0.00456019	0.0425474	-0.0767978	0.861351	0.984958	0.0515102	0.917704	0.967148	-0.0276302	0.969293	0.990509	-2.22016	5.42e-05	0.000666542	-0.025411	0.960869	0.986207	-2.24607	0.0286137	0.0860503	-0.0753834	0.913841	0.958406	0.0218454	0.974582	0.987475	Chr10	123305997	123309865	768	- && sp|P43390|MT2_ACTDE Metallothionein-like protein type 2 OS=Actinidia deliciosa OX=3627 GN=pKIWI504 PE=2 SV=1 && -	-
CSS0009734	469.615	231.352	216.103	199.768	166.493	-1.01623	0.000782042	0.011531	-0.100333	0.699982	0.954337	-0.0947296	0.719035	0.874366	-0.259114	0.388897	0.694302	-1.20105	0.000135037	0.00144462	-0.19269	0.52502	0.777417	-1.45429	9.02e-06	9.68e-05	-0.474808	0.136581	0.306628	-0.355111	0.173726	0.353878	Chr2	87016396	87017180	785	- && sp|P49637|R27A3_ARATH 60S ribosomal protein L27a-3 OS=Arabidopsis thaliana OX=3702 GN=RPL27AC PE=2 SV=2 && PF00828:Ribosomal proteins 50S-L15, 50S-L18e, 60S-L27A	-
CSS0001300	145.025	45.14	214.611	69.5069	256.561	-1.67789	4.62e-11	7.36e-09	2.25016	9.34e-14	1.08e-10	-1.60945	3.45e-07	1.38e-05	1.89141	0.000160117	0.00512425	-1.02754	9.45e-05	0.00106948	0.643461	0.00669128	0.0579989	0.873262	0.07763	0.182998	2.52121	6.17e-07	1.41e-05	0.27826	0.6068	0.770239	Chr14	112189436	112191170	1533	- && sp|Q8RX87|RFS6_ARATH Probable galactinol--sucrose galactosyltransferase 6 OS=Arabidopsis thaliana OX=3702 GN=RFS6 PE=2 SV=2 && PF05691:Raffinose synthase or seed imbibition protein Sip1	-
CSS0031666	217.489	273.563	228.049	190.171	365.246	0.336023	0.169937	0.455714	-0.263299	0.144978	0.628207	-0.243403	0.332183	0.596041	0.946737	0.0119156	0.104969	-0.160389	0.593108	0.778849	-0.504159	0.0387264	0.185057	0.789619	0.036463	0.103479	0.419131	0.224638	0.425995	0.699171	0.0449289	0.13837	Chr3	125049627	125050495	869	- && sp|Q9LHJ8|SAP5_ARATH Zinc finger A20 and AN1 domain-containing stress-associated protein 5 OS=Arabidopsis thaliana OX=3702 GN=SAP5 PE=2 SV=1 && PF01754:A20-like zinc finger|PF01428:AN1-like Zinc finger	zf-A20
CSS0023364	217.55	203.376	185.281	287.002	228.544	-0.0911536	0.705817	0.88842	-0.13538	0.469404	0.887543	0.64815	0.00208023	0.0187801	-0.322608	0.259501	0.580447	0.431442	0.105612	0.269731	0.515128	0.0198695	0.121625	0.114939	0.713653	0.828684	0.171721	0.535377	0.720922	0.323952	0.217385	0.411558	Chr10	164895339	164900085	1015	- && sp|O65731|RS5_CICAR 40S ribosomal protein S5 (Fragment) OS=Cicer arietinum OX=3827 GN=RPS5 PE=2 SV=1 && PF00177:Ribosomal protein S7p/S5e	-
CSS0046920	95.423	93.9647	121.502	113.58	136.904	-0.0140707	0.942175	0.984141	0.369994	0.0394961	0.335889	-0.0799248	0.695874	0.860958	0.275694	0.280394	0.601652	0.286849	0.191976	0.4007	0.292334	0.146484	0.405179	0.568363	0.0303164	0.0898055	0.548641	0.0262412	0.0938509	0.193456	0.427724	0.628424	Chr15	8589437	8606215	1964	- && sp|Q9SYG7|AL7B4_ARATH Aldehyde dehydrogenase family 7 member B4 OS=Arabidopsis thaliana OX=3702 GN=ALDH7B4 PE=2 SV=3 && PF00171:Aldehyde dehydrogenase family	Aldedh
CSS0021113	81.3383	77.9611	83.5117	75.2395	96.0064	-0.0549359	0.797377	0.927964	0.0986456	0.576331	0.926615	-0.133435	0.523383	0.751853	0.357282	0.209976	0.525357	-0.0798233	0.745286	0.873812	-0.0320746	0.871185	0.952609	0.283333	0.346581	0.528496	0.30461	0.254013	0.46066	0.221985	0.412542	0.615041	Chr14	13496118	13508886	2729	- && sp|Q8RWY7|CYP95_ARATH Peptidyl-prolyl cis-trans isomerase CYP95 OS=Arabidopsis thaliana OX=3702 GN=CYP95 PE=1 SV=2 && PF00160:Cyclophilin type peptidyl-prolyl cis-trans isomerase/CLD	Pro_isomerase
CSS0025911	32.5084	74.4377	52.8791	90.2556	130.445	1.20284	1.58e-05	0.000486696	-0.491605	0.173325	0.670697	0.788102	0.0713672	0.237845	0.539665	0.238003	0.557302	1.50972	4.67e-05	0.000588657	0.299267	0.463032	0.734363	2.05062	6.15e-10	1.78e-08	0.816933	0.0353911	0.116822	1.31774	0.00244006	0.0150421	Chr4	1095044	1101602	3703	- && sp|A2XNT2|CESA5_ORYSI Probable cellulose synthase A catalytic subunit 5 [UDP-forming] OS=Oryza sativa subsp. indica OX=39946 GN=CESA5 PE=3 SV=1 && PF03552:Cellulose synthase|PF14569:Zinc-binding RING-finger	-
CSS0007541	87.1632	103.075	91.3529	100.196	158.153	0.245543	0.404808	0.707276	-0.173549	0.555022	0.91911	0.152702	0.658043	0.837333	0.664458	0.128707	0.414053	0.233646	0.500492	0.712922	-0.0181319	0.95415	0.984142	0.901755	0.0338481	0.0975783	0.624085	0.128472	0.29394	0.809618	0.0648159	0.179044	Chr14	62248218	62251461	1605	- && sp|Q9FFR3|6PGD3_ARATH 6-phosphogluconate dehydrogenase, decarboxylating 3, chloroplastic OS=Arabidopsis thaliana OX=3702 GN=PGD3 PE=1 SV=1 && PF03446:NAD binding domain of 6-phosphogluconate dehydrogenase|PF00393:6-phosphogluconate dehydrogenase, C-terminal domain	NAD_binding_2
CSS0010951	36.8295	48.4504	44.8158	50.7367	60.5232	0.403494	0.0304568	0.159467	-0.112853	0.563889	0.922939	0.196406	0.412715	0.667632	0.259371	0.30938	0.629577	0.497025	0.0340634	0.121281	0.0861219	0.688857	0.870057	0.762972	0.00141902	0.00769478	0.326054	0.118043	0.277486	0.45267	0.0627776	0.175162	Chr15	117810114	117826992	4515	- && sp|Q54BC9|DYRK2_DICDI Probable serine/threonine-protein kinase dyrk2 OS=Dictyostelium discoideum OX=44689 GN=dyrk2 PE=3 SV=1 && PF00069:Protein kinase domain	Pkinase
CSS0006229	152.778	158.316	209.67	282.859	298.592	0.0605473	0.769988	0.916996	0.404451	0.0411364	0.343576	0.45042	0.0799345	0.256323	0.0850126	0.783231	0.918572	0.927439	0.000452934	0.00397972	0.857437	0.00100928	0.0142764	1.01555	0.000214835	0.00153405	0.920789	0.000756542	0.00582257	0.531672	0.0428473	0.133507	Chr3	7334039	7341973	944	- && sp|Q96473|VATL_KALDA V-type proton ATPase 16 kDa proteolipid subunit OS=Kalanchoe daigremontiana OX=23013 PE=2 SV=1 && PF00137:ATP synthase subunit C	-
CSS0033670	88.4227	73.8802	97.2141	57.913	69.7935	-0.252626	0.233248	0.539178	0.39546	0.0302272	0.289315	-0.728882	0.00476547	0.0352807	0.273153	0.361686	0.671663	-0.576316	0.0391044	0.134035	-0.330727	0.187518	0.464399	-0.295203	0.284308	0.462337	-0.0758446	0.745279	0.864935	-0.457552	0.061596	0.172692	Chr14	23913349	23923554	2696	- && sp|O80983|FTSH4_ARATH ATP-dependent zinc metalloprotease FTSH 4, mitochondrial OS=Arabidopsis thaliana OX=3702 GN=FTSH4 PE=1 SV=2 && PF00004:ATPase family associated with various cellular activities (AAA)|PF01434:Peptidase family M41|PF17862:AAA+ lid domain	AAA
CSS0001396	44.3187	41.6638	43.621	37.0667	37.7408	-0.0789609	0.676632	0.874672	0.0655093	0.694778	0.953527	-0.217123	0.283996	0.546894	0.0321437	0.902331	0.966268	-0.219852	0.325639	0.556595	-0.149944	0.461251	0.733385	-0.181992	0.486529	0.65634	-0.136672	0.568899	0.744554	-0.187333	0.42734	0.628122	Chr6	5768755	5782275	4248	- && sp|F4K2E9|PRP16_ARATH Pre-mRNA-splicing factor ATP-dependent RNA helicase DEAH7 OS=Arabidopsis thaliana OX=3702 GN=CUV PE=1 SV=1 && PF00271:Helicase conserved C-terminal domain|PF00270:DEAD/DEAH box helicase|PF04408:Helicase associated domain (HA2)|PF07717:Oligonucleotide/oligosaccharide-binding (OB)-fold	HA2
CSS0028934	380.718	128.086	198.997	115.892	202.185	-1.56551	1.27e-09	1.46e-07	0.633675	0.0156825	0.19956	-0.762507	0.00451624	0.0338765	0.80792	0.00252183	0.0367959	-1.68441	1.89e-10	9.48e-09	-0.126293	0.612936	0.830656	-0.868912	0.00363917	0.0166226	0.660913	0.0218697	0.0818379	0.0469639	0.875167	0.936935	Chr8	96406979	96414696	1502	- && sp|P05414|GOX_SPIOL Peroxisomal (S)-2-hydroxy-acid oxidase OS=Spinacia oleracea OX=3562 PE=1 SV=1 && PF01070:FMN-dependent dehydrogenase	FMN_dh
CSS0021711	73.1061	114.266	95.5629	121.979	118.194	0.650735	0.00250286	0.0275882	-0.258167	0.143909	0.626262	0.36881	0.0817271	0.259577	-0.0395137	0.893936	0.962934	0.770947	0.00191279	0.0129334	0.113375	0.599501	0.82275	0.737594	0.0142538	0.0496826	0.0537434	0.845505	0.922889	0.327095	0.226073	0.42248	Chr8	129540318	129546733	2109	- && sp|P56820|EIF3D_ARATH Eukaryotic translation initiation factor 3 subunit D OS=Arabidopsis thaliana OX=3702 GN=TIF3D1 PE=1 SV=1 && PF05091:Eukaryotic translation initiation factor 3 subunit 7 (eIF-3)	-
CSS0005337	197.403	206.255	127.532	199.311	216.123	0.0690709	0.835851	0.944291	-0.696318	0.0198723	0.230381	0.664501	0.0267937	0.122913	0.120114	0.752671	0.905974	0.0466265	0.891796	0.94951	-0.0307137	0.933647	0.976183	0.172592	0.630687	0.771297	0.0659034	0.868187	0.935512	0.783167	0.0111526	0.0486749	Chr4	146053097	146054462	733	- && sp|Q9AT34|RS15A_DAUCA 40S ribosomal protein S15a OS=Daucus carota OX=4039 GN=RPS15A PE=2 SV=3 && PF00410:Ribosomal protein S8	-
CSS0038908	37.5559	44.0721	43.6062	54.865	58.9218	0.2411	0.216195	0.518926	-0.0157303	0.925425	0.991116	0.348948	0.0706519	0.236489	0.108642	0.626801	0.844781	0.585567	0.00742382	0.0382164	0.335877	0.086935	0.301749	0.699615	0.00321058	0.0150379	0.425333	0.0384337	0.124482	0.455664	0.0199179	0.0757766	Chr3	176045035	176054740	4225	- && - && -	-
CSS0036322	103.258	56.4286	71.0174	44.0892	66.4501	-0.861206	2.12e-05	0.000621006	0.330257	0.105906	0.54815	-0.670581	0.00453428	0.033969	0.597444	0.0330574	0.197083	-1.1907	3.66e-07	8.62e-06	-0.338699	0.146444	0.405146	-0.586771	0.0264677	0.0808141	0.23918	0.359851	0.572035	-0.0729708	0.776842	0.882157	Chr7	182841195	182844844	3650	- && sp|F4JY11|CAND7_ARATH Protein CANDIDATE G-PROTEIN COUPLED RECEPTOR 7 OS=Arabidopsis thaliana OX=3702 GN=CAND7 PE=2 SV=1 && PF06814:Lung seven transmembrane receptor	-
CSS0000607	93.7484	74.2107	106.84	48.1298	106.476	-0.326616	0.139334	0.409031	0.524577	0.0121888	0.169883	-1.13307	5.59e-07	2.11e-05	1.15057	0.000870997	0.0176185	-0.923365	0.000102129	0.00114346	-0.606401	0.0129724	0.0916521	0.234641	0.483329	0.653913	0.527174	0.1236	0.286326	0.018432	0.955226	0.978322	Chr9	4637162	4644099	2643	- && sp|Q9FGX1|ACLB2_ARATH ATP-citrate synthase beta chain protein 2 OS=Arabidopsis thaliana OX=3702 GN=ACLB-2 PE=1 SV=1 && PF00549:CoA-ligase|PF00285:Citrate synthase, C-terminal domain	Citrate_synt
CSS0050211	83.5669	75.3778	78.0561	98.848	136.893	-0.141916	0.487432	0.766198	0.0503836	0.806455	0.97628	0.357799	0.125087	0.339711	0.476146	0.139608	0.431244	0.276719	0.236035	0.456434	0.410952	0.0471646	0.209444	0.759255	0.0188422	0.0619779	0.869102	0.00527815	0.0280719	0.831014	0.010955	0.0479851	Chr7	27066185	27082962	2286	- && sp|P17783|MDHM_CITLA Malate dehydrogenase, mitochondrial OS=Citrullus lanatus OX=3654 GN=MMDH PE=1 SV=1 && PF00056:lactate/malate dehydrogenase, NAD binding domain|PF02866:lactate/malate dehydrogenase, alpha/beta C-terminal domain|PF01715:IPP transferase	IPPT
CSS0019631	128.5	133.509	163.914	137.789	164.26	0.0616099	0.770122	0.917075	0.295651	0.10868	0.554995	-0.232334	0.32347	0.587299	0.259816	0.354936	0.666185	0.135157	0.601732	0.785111	0.0658311	0.769152	0.907475	0.399915	0.156827	0.305329	0.305195	0.217248	0.417183	0.0234454	0.92735	0.964587	Chr15	21200566	21204210	1525	- && sp|Q65CJ7|HPPR_PLESU Hydroxyphenylpyruvate reductase OS=Plectranthus scutellarioides OX=4142 GN=HPPR PE=1 SV=2 && PF00389:D-isomer specific 2-hydroxyacid dehydrogenase, catalytic domain|PF02826:D-isomer specific 2-hydroxyacid dehydrogenase, NAD binding domain	2-Hacid_dh_C
CSS0045482	73.2002	130.666	122.593	195.526	238.266	0.843907	2.52e-05	0.000717678	-0.0921813	0.651899	0.945629	0.690044	0.014213	0.0789671	0.292811	0.321607	0.640315	1.45265	2.13e-07	5.33e-06	0.600173	0.0233104	0.134785	1.74973	4.96e-13	2.65e-11	0.872766	2.76e-05	0.000369584	0.978114	5.91e-05	0.000712107	Contig930	48131	54119	1374	- && sp|Q6Z8C8|CDKF4_ORYSJ Cyclin-dependent kinase F-4 OS=Oryza sativa subsp. japonica OX=39947 GN=CDKF-4 PE=2 SV=1 && PF00069:Protein kinase domain	Pkinase
CSS0003023	30.2121	24.9585	30.3367	26.4105	36.3841	-0.264231	0.243899	0.550545	0.280723	0.135438	0.610383	-0.182388	0.417382	0.671853	0.468615	0.0753849	0.310825	-0.15497	0.550561	0.749552	0.10027	0.627813	0.838626	0.319964	0.271469	0.448174	0.550559	0.020452	0.0780843	0.285758	0.251787	0.451271	Contig969	63885	105229	7800	- && sp|F4I9T0|BCHB_ARATH BEACH domain-containing protein B OS=Arabidopsis thaliana OX=3702 GN=BCHB PE=4 SV=1 && PF15787:Domain of unknown function (DUF4704)|PF13385:Concanavalin A-like lectin/glucanases superfamily|PF14844:PH domain associated with Beige/BEACH|PF02138:Beige/BEACH domain	Beach
CSS0002929	50.9089	46.6745	51.5922	54.4602	61.1814	-0.118094	0.5586	0.811448	0.143682	0.38797	0.847152	0.0958258	0.627317	0.817972	0.173086	0.529391	0.790526	0.131273	0.572724	0.765556	0.241881	0.226648	0.514585	0.311652	0.273075	0.449997	0.395897	0.128688	0.294298	0.268001	0.289579	0.49296	Chr9	72567743	72577583	3849	- && sp|Q10251|IF2P_SCHPO Eukaryotic translation initiation factor 5B OS=Schizosaccharomyces pombe (strain 972 / ATCC 24843) OX=284812 GN=SPAC56F8.03 PE=1 SV=1 && PF00009:Elongation factor Tu GTP binding domain|PF11987:Translation-initiation factor 2|PF03144:Elongation factor Tu domain 2	GTP_EFTU
CSS0009095	387.658	106.436	172.466	111.776	260.731	-1.85932	6.21e-06	0.000229101	0.693053	0.0876165	0.503402	-0.60699	0.0928553	0.282028	1.22338	0.00337564	0.0450582	-1.76221	2.43e-06	4.59e-05	0.0882021	0.847531	0.943579	-0.531664	0.169171	0.321823	1.28739	0.00907351	0.0425456	0.616907	0.0998224	0.242551	Chr5	114755712	114773497	1343	- && sp|Q9SIN2|TBL39_ARATH Protein trichome birefringence-like 39 OS=Arabidopsis thaliana OX=3702 GN=TBL39 PE=2 SV=1 && PF14416:PMR5 N terminal Domain|PF13839:GDSL/SGNH-like Acyl-Esterase family found in Pmr5 and Cas1p	-
CSS0047910	1688.92	943	1554.11	120.764	67.195	-0.835143	0.0029585	0.0311974	0.719855	0.000442378	0.016886	-3.6686	1.48e-68	6.98e-65	-0.839072	0.0249145	0.166459	-3.77582	3.32e-36	2.7e-33	-2.94635	5.84e-33	1.6e-29	-4.60631	7.62e-32	4.99e-29	-3.80474	3.4e-25	2.33e-22	-4.50902	9.48e-40	3.5e-36	Contig169	17897	21909	438	- && sp|Q9LV58|MBF1C_ARATH Multiprotein-bridging factor 1c OS=Arabidopsis thaliana OX=3702 GN=MBF1C PE=1 SV=1 && PF01381:Helix-turn-helix|PF08523:Multiprotein bridging factor 1	HTH_3
CSS0013342	202.313	244.313	214.864	274.455	263.243	0.276498	0.294007	0.604952	-0.185696	0.368452	0.83648	0.3711	0.108147	0.310142	-0.0543531	0.816108	0.933479	0.471135	0.105313	0.269223	0.187981	0.359073	0.651254	0.422818	0.178034	0.333801	0.113282	0.610683	0.774698	0.312683	0.210072	0.40223	Chr7	76018259	76021569	830	- && sp|Q9CAT7|BTF3L_ARATH Nascent polypeptide-associated complex subunit beta OS=Arabidopsis thaliana OX=3702 GN=At1g73230 PE=2 SV=1 && PF01849:NAC domain	-
CSS0008941	55.9764	55.1613	75.8655	126.456	236.436	-0.0118189	0.950816	0.986452	0.459274	0.0122462	0.170455	0.755307	0.00094241	0.0100183	0.908614	0.00257013	0.0372712	1.21452	2.61e-07	6.37e-06	1.217	6.63e-08	4.97e-06	2.12735	8.48e-14	5.21e-12	2.10557	2.62e-14	3.56e-12	1.66094	2.11e-09	9.74e-08	Chr7	29156509	29160835	2001	- && sp|Q54XK2|SC61A_DICDI Protein transport protein Sec61 subunit alpha OS=Dictyostelium discoideum OX=44689 GN=sec61a PE=3 SV=1 && PF00344:SecY translocase|PF10559:Plug domain of Sec61p	-
CSS0015540	86.432	55.1665	71.0058	68.9123	67.3693	-0.639063	0.00178923	0.0214909	0.362858	0.0522801	0.389112	-0.0256263	0.897496	0.959114	-0.0271176	0.917686	0.971719	-0.291314	0.18552	0.392164	0.339102	0.124636	0.370113	-0.311694	0.234812	0.405618	0.292648	0.265981	0.473489	-0.0535479	0.820429	0.90696	Chr12	108301908	108318547	2943	- && sp|Q5ZL00|EMC1_CHICK ER membrane protein complex subunit 1 OS=Gallus gallus OX=9031 GN=EMC1 PE=2 SV=1 && PF13360:PQQ-like domain|PF07774:ER membrane protein complex subunit 1, C-terminal	-
CSS0005743	26.8018	56.4308	44.9842	134.545	75.9352	1.08291	5.05e-06	0.000192639	-0.32716	0.22134	0.727988	1.59889	1.77e-08	9.99e-07	-0.819889	0.0568772	0.267626	2.36464	3.05e-21	6.64e-19	1.27493	3.71e-06	0.000158949	1.55328	0.000130194	0.000989596	0.437862	0.30953	0.520498	0.776641	0.0749206	0.198237	Chr6	173179769	173183935	2726	- && sp|Q5XF57|Y5576_ARATH Probable receptor-like serine/threonine-protein kinase At5g57670 OS=Arabidopsis thaliana OX=3702 GN=At5g57670 PE=2 SV=1 && PF00069:Protein kinase domain	Pkinase
CSS0040601	55.4955	71.304	57.1886	57.9107	59.2371	0.370768	0.0544975	0.231314	-0.318557	0.119768	0.580134	0.036359	0.879632	0.951522	0.0382766	0.876941	0.956033	0.099991	0.664657	0.826233	-0.279511	0.193764	0.472393	0.142289	0.55782	0.71471	-0.26217	0.2373	0.440707	0.0701921	0.780107	0.883957	Chr3	66474463	66496706	4003	- && - && -	-
CSS0020469	99.754	76.6007	161.031	602.819	667.49	-0.364458	0.311134	0.622332	1.07038	0.012489	0.172337	1.92389	3.57e-06	0.000100702	0.153266	0.789474	0.92093	2.64246	4.03e-16	5.17e-14	2.99424	1.71e-19	1.15e-16	2.80315	1.05e-06	1.44e-05	3.1303	2.11e-07	5.55e-06	2.07246	0.00147923	0.0101244	Contig225	1234166	1234729	564	- && sp|Q8GT41|PLA1_PLAAC Putative invertase inhibitor OS=Platanus acerifolia OX=140101 PE=1 SV=1 && PF04043:Plant invertase/pectin methylesterase inhibitor	-
CSS0044062	137.498	124.806	150.885	141.558	144.594	-0.13169	0.536662	0.798317	0.272627	0.164037	0.656693	-0.073849	0.742692	0.887332	0.0356698	0.904788	0.967147	0.0779647	0.747799	0.875513	0.201438	0.395706	0.68375	0.120066	0.678008	0.803759	0.217412	0.450212	0.652508	-0.0392927	0.884552	0.941872	Chr14	12554678	12570532	1533	- && sp|Q4R8X1|ERGI3_MACFA Endoplasmic reticulum-Golgi intermediate compartment protein 3 OS=Macaca fascicularis OX=9541 GN=ERGIC3 PE=2 SV=1 && PF07970:Endoplasmic reticulum vesicle transporter|PF13850:Endoplasmic Reticulum-Golgi Intermediate Compartment (ERGIC)	-
CSS0012467	120.607	84.2614	100.581	56.3713	54.7633	-0.508603	0.022681	0.131242	0.254128	0.206235	0.712222	-0.81726	4.45e-05	0.000854148	-0.0362708	0.888885	0.961057	-1.06067	3.83e-06	6.84e-05	-0.56129	0.0155237	0.103136	-1.09132	5.51e-05	0.000472973	-0.617593	0.0243044	0.0885479	-0.855816	0.000350015	0.0031368	Chr11	5369045	5383904	2781	- && sp|Q0WQ75|VPS51_ARATH Vacuolar protein sorting-associated protein 51 homolog OS=Arabidopsis thaliana OX=3702 GN=VPS51 PE=1 SV=1 && PF08700:Vps51/Vps67	-
CSS0024344	281.931	226.932	240.466	304.037	262.17	-0.304579	0.102895	0.342668	0.0831368	0.647321	0.945059	0.357235	0.113235	0.319079	-0.208189	0.401475	0.703964	0.146577	0.528841	0.733639	0.442909	0.0398001	0.187996	-0.0574301	0.807476	0.888702	0.213729	0.306628	0.517767	0.1447	0.515395	0.703125	Chr5	188529256	188532315	636	- && sp|P42736|RAP23_ARATH Ethylene-responsive transcription factor RAP2-3 OS=Arabidopsis thaliana OX=3702 GN=RAP2-3 PE=1 SV=2 && PF00847:AP2 domain	AP2
CSS0045701	275.26	359.49	332.243	338.269	261.107	0.392489	0.106435	0.35002	-0.114165	0.632332	0.941717	0.0438294	0.89357	0.957341	-0.366099	0.428843	0.722016	0.332874	0.313696	0.544045	-0.0681772	0.838576	0.938485	-0.0332755	0.934004	0.965649	-0.460768	0.268238	0.47602	-0.330677	0.420488	0.622004	Contig159	781905	788066	951	- && sp|Q9SZB9|PER47_ARATH Peroxidase 47 OS=Arabidopsis thaliana OX=3702 GN=PER47 PE=2 SV=2 && PF00141:Peroxidase	-
CSS0006423	34.6045	49.5637	40.7642	44.3812	59.912	0.52354	0.0374511	0.183174	-0.282699	0.0860555	0.499941	0.140048	0.619085	0.813617	0.437245	0.175034	0.481399	0.388622	0.240246	0.46129	-0.140394	0.61823	0.833307	0.836269	0.00571622	0.0239112	0.279684	0.171588	0.357308	0.577674	0.00394478	0.0218628	Chr2	17539263	17548911	4218	- && sp|A0A166B1A6|NMCP1_DAUCS Nuclear matrix constituent protein 1 OS=Daucus carota subsp. sativus OX=79200 GN=NMCP1 PE=1 SV=2 && -	-
CSS0034454	0.0822376	0.57859	0.0408759	1.27504	635.861	2.81625	0.0442669	1	-3.85619	0.0103013	0.152149	5.02438	0.00014834	0.0022703	8.96846	NA	1	3.99195	0.000655357	0.00540572	1.16597	0.0948074	0.317829	12.9557	NA	1	10.1258	NA	1	13.9508	NA	1	Chr1	50792739	50799594	1611	- && sp|O04937|DHEA_NICPL Glutamate dehydrogenase A OS=Nicotiana plumbaginifolia OX=4092 GN=GDHA PE=2 SV=1 && PF00208:Glutamate/Leucine/Phenylalanine/Valine dehydrogenase|PF02812:Glu/Leu/Phe/Val dehydrogenase, dimerisation domain	-
CSS0006504	290.284	147.147	208.339	92.9576	91.1826	-0.972349	3.28e-07	1.91e-05	0.500503	0.0141915	0.187013	-1.14531	0.000111682	0.00181536	-0.0204935	0.951217	0.984407	-1.60591	3.28e-08	1.01e-06	-0.642751	0.0216594	0.128971	-1.62313	2.5e-09	6.36e-08	-0.68452	0.00758511	0.0369988	-1.16827	2.27e-05	0.000316406	Chr12	150675385	150680478	1476	- && sp|Q0JL44|SGT1_ORYSJ Protein SGT1 homolog OS=Oryza sativa subsp. japonica OX=39947 GN=SGT1 PE=1 SV=1 && PF04969:CS domain	-
CSS0015863	126.237	107.584	115.401	93.8803	111.488	-0.222595	0.374182	0.682171	0.0993512	0.699754	0.954337	-0.280426	0.327726	0.591413	0.251779	0.400499	0.703135	-0.392745	0.158729	0.354839	-0.178441	0.557739	0.798296	-0.133474	0.586357	0.737928	0.0528001	0.853974	0.927362	-0.0280135	0.910647	0.955563	Chr3	1051645	1069271	1783	- && sp|Q9SAR5|AKR2A_ARATH Ankyrin repeat domain-containing protein 2A OS=Arabidopsis thaliana OX=3702 GN=AKR2A PE=1 SV=2 && PF12796:Ankyrin repeats (3 copies)|PF17830:STI1 domain	-
CSS0015797	38.7312	38.6146	39.1053	33.843	43.3187	0.00594423	0.976764	0.993775	0.0172178	0.919377	0.991047	-0.190633	0.364129	0.625333	0.361077	0.144985	0.439528	-0.156822	0.513472	0.722095	-0.17135	0.421563	0.704912	0.210756	0.403339	0.582437	0.170207	0.42992	0.634537	0.169449	0.407934	0.61099	Chr5	178266231	178276021	5481	- && sp|F4IXE7|IDM1_ARATH Increased DNA methylation 1 OS=Arabidopsis thaliana OX=3702 GN=IDM1 PE=1 SV=1 && PF00628:PHD-finger|PF16135:Tify domain binding domain	PHD
CSS0017867	363.432	88.557	312.929	43.2655	139.063	-2.02904	1.83e-08	1.55e-06	1.81921	5.88e-06	0.000574902	-2.83842	1.49e-08	8.64e-07	1.6841	0.00170275	0.0282508	-3.03693	5.89e-11	3.24e-09	-1.01593	0.0605025	0.244911	-1.3412	7.58e-06	8.33e-05	0.650396	0.143698	0.317688	-1.15116	0.00230102	0.014369	Chr7	41197198	41199056	1036	- && sp|P12062|CB26_PETSP Chlorophyll a-b binding protein 37, chloroplastic OS=Petunia sp. OX=4104 GN=CAB37 PE=3 SV=1 && PF00504:Chlorophyll A-B binding protein	-
CSS0020622	69.9864	46.1747	53.7085	36.6295	106.421	-0.589624	0.0878637	0.311025	0.217006	0.538413	0.913833	-0.532956	0.297289	0.56084	1.53703	0.00621651	0.0685459	-0.893584	0.0735828	0.210526	-0.313276	0.57659	0.809189	0.65351	0.00787141	0.030915	1.20875	0.00286411	0.0172529	1.00574	9.17e-05	0.00103355	Chr7	26890079	26892375	2231	- && sp|Q8LPR5|TCP4_ARATH Transcription factor TCP4 OS=Arabidopsis thaliana OX=3702 GN=TCP4 PE=1 SV=1 && PF03634:TCP family transcription factor	TCP
CSS0020097	72.9914	101.052	106.855	84.6685	116.728	0.478164	0.0130459	0.0900964	0.0796703	0.692671	0.953099	-0.319539	0.165959	0.403281	0.469528	0.0843097	0.330153	0.249524	0.260267	0.485148	-0.237276	0.268242	0.562387	0.725429	0.00636511	0.0261094	0.212756	0.413405	0.61971	0.148806	0.579858	0.752502	Chr13	125413400	125428877	2495	- && sp|Q940G0|TMN1_ARATH Transmembrane 9 superfamily member 1 OS=Arabidopsis thaliana OX=3702 GN=TMN1 PE=1 SV=1 && PF02990:Endomembrane protein 70	-
CSS0046129	111.419	103.926	93.8353	69.546	36.0739	-0.0926238	0.685454	0.878284	-0.148831	0.547892	0.91683	-0.415278	0.27582	0.538503	-0.94409	0.0305893	0.18776	-0.646825	0.0787758	0.2205	-0.560526	0.134587	0.386035	-1.58141	1.78e-07	2.99e-06	-1.52381	1.04e-06	2.22e-05	-1.35639	2.08e-05	0.000295138	Chr1	164854488	164858821	2514	- && sp|A5YVF1|SGS3_SOLLC Protein SUPPRESSOR OF GENE SILENCING 3 OS=Solanum lycopersicum OX=4081 GN=SGS3 PE=1 SV=1 && PF03470:XS zinc finger domain|PF03468:XS domain	-
CSS0015605	531.787	497.072	414.674	564.569	667.36	-0.0930676	0.735973	0.902696	-0.262316	0.161946	0.653344	0.463148	0.0513506	0.191698	0.248492	0.363739	0.673631	0.117124	0.710754	0.853294	0.203021	0.421228	0.704749	0.370353	0.248555	0.422103	0.429954	0.0730371	0.198127	0.7081	0.000558214	0.00459424	Chr2	74222588	74224307	348	- && sp|Q9LE54|SP1L2_ARATH Protein SPIRAL1-like 2 OS=Arabidopsis thaliana OX=3702 GN=SP1L2 PE=2 SV=1 && -	-
CSS0014924	36.3942	56.5766	49.9739	73.0874	103.873	0.646418	0.0150192	0.0997372	-0.178276	0.498949	0.898097	0.566818	0.0346328	0.146435	0.513596	0.0756939	0.311674	1.04605	0.000110525	0.00121585	0.391146	0.162636	0.428832	1.56388	7.94e-08	1.45e-06	0.886368	0.00329876	0.0192502	1.07509	0.000227585	0.00219897	Chr6	116813204	116818637	3202	- && sp|B8BCZ8|FCA_ORYSI Flowering time control protein FCA OS=Oryza sativa subsp. indica OX=39946 GN=FCA PE=3 SV=2 && PF00076:RNA recognition motif. (a.k.a. RRM, RBD, or RNP domain)	RRM_1
CSS0019567	37.8462	59.7322	54.6801	64.4529	65.3692	0.667373	0.000755731	0.0112423	-0.127642	0.49524	0.896167	0.255148	0.307492	0.571558	0.0272016	0.927986	0.975448	0.806277	0.00183875	0.0125208	0.130422	0.604648	0.825489	0.837425	0.00164218	0.00867822	0.137162	0.594912	0.76391	0.278782	0.268278	0.47007	Chr1	23996168	24018749	4215	- && sp|F4IUX6|RENT2_ARATH Regulator of nonsense transcripts UPF2 OS=Arabidopsis thaliana OX=3702 GN=UPF2 PE=2 SV=1 && PF02854:MIF4G domain|PF04050:Up-frameshift suppressor 2	-
CSS0039436	146.913	169.6	175.242	271.126	214.068	0.212334	0.393889	0.699977	0.0465161	0.794656	0.973301	0.647114	0.0124384	0.0720557	-0.3337	0.271733	0.592682	0.91586	0.00297649	0.0184307	0.69573	0.00690293	0.0593517	0.586572	0.0587788	0.148914	0.340646	0.160097	0.341212	0.309297	0.198134	0.387072	Chr3	176008682	176011944	967	- && sp|P0DKK8|RS10A_ORYSJ 40S ribosomal protein S10-1 OS=Oryza sativa subsp. japonica OX=39947 GN=RPS10-1 PE=2 SV=1 && PF03501:Plectin/S10 domain	-
CSS0004166	11.7386	39.3419	15.9764	73.2176	63.8708	1.75066	2.01e-08	1.68e-06	-1.29824	0.000703276	0.0235142	2.21122	3.94e-09	2.64e-07	-0.190229	0.579818	0.817946	2.67454	1.75e-21	3.94e-19	0.918189	0.00747135	0.0625896	2.48846	7.82e-15	5.71e-13	0.706776	0.068801	0.189791	2.01404	2.33e-06	4.46e-05	Chr1	96095276	96102590	4926	- && sp|Q9LYS2|AB10C_ARATH ABC transporter C family member 10 OS=Arabidopsis thaliana OX=3702 GN=ABCC10 PE=2 SV=2 && PF00005:ABC transporter|PF00664:ABC transporter transmembrane region	ABC_tran
CSS0004820	56.1931	45.6412	47.5077	79.5458	81.8682	-0.291532	0.15332	0.430425	0.0566341	0.756943	0.963914	0.762049	0.000184717	0.00272224	0.0472727	0.86002	0.949556	0.537895	0.0183001	0.0763014	0.820372	0.000205796	0.00419433	0.589351	0.0269052	0.0819593	0.84587	0.00114567	0.00824611	0.806388	0.00073289	0.00573211	Chr14	32514510	32517242	2733	- && sp|A0A3Q7HRZ6|MYC2_SOLLC Transcription factor MYC2 OS=Solanum lycopersicum OX=4081 GN=MYC2 PE=1 SV=1 && PF00010:Helix-loop-helix DNA-binding domain|PF14215:bHLH-MYC and R2R3-MYB transcription factors N-terminal	HLH
CSS0016871	95.7868	114.848	113.38	139.024	118.313	0.269847	0.181811	0.472876	-0.0195637	0.921177	0.991081	0.311494	0.19269	0.441419	-0.228116	0.40018	0.702904	0.572574	0.0186233	0.077429	0.294595	0.212552	0.497768	0.351794	0.162845	0.31318	0.0477068	0.84355	0.922127	0.0830469	0.728461	0.85301	Chr5	1424783	1449664	1860	- && sp|Q941Q3|C3H37_ARATH Zinc finger CCCH domain-containing protein 37 OS=Arabidopsis thaliana OX=3702 GN=HUA1 PE=1 SV=1 && PF00642:Zinc finger C-x8-C-x5-C-x3-H type (and similar)	zf-CCCH
CSS0050289	20.4273	57.2851	26.6292	16.1659	26.746	1.49707	0.000308811	0.00564501	-1.10819	0.0126223	0.173449	-0.70181	0.0570374	0.205712	0.729888	0.023872	0.162364	-0.299542	0.349197	0.579846	-1.80824	6.67e-05	0.00170629	0.436303	0.15428	0.301932	-1.09705	0.0222567	0.0829304	0.0315181	0.931689	0.966813	Chr15	109038099	109052172	4268	- && sp|Q8LPQ5|BTS_ARATH Zinc finger protein BRUTUS OS=Arabidopsis thaliana OX=3702 GN=BTS PE=1 SV=1 && PF01814:Hemerythrin HHE cation binding domain|PF14599:Zinc-ribbon|PF05495:CHY zinc finger	zf-CHY
CSS0003598	373.937	220.761	227.853	170.12	222.054	-0.755547	0.00663185	0.0559481	0.0441522	0.835792	0.981357	-0.402827	0.127099	0.343213	0.388186	0.231914	0.550372	-1.10491	0.000590112	0.00496575	-0.356109	0.200866	0.481533	-0.708332	0.0370794	0.104923	0.0126405	0.965708	0.983796	-0.0140717	0.958249	0.9795	Chr9	50812594	50814956	690	- && sp|O80567|LRP6B_ARATH La-related protein 6B OS=Arabidopsis thaliana OX=3702 GN=LARP6B PE=1 SV=2 && -	-
CSS0030812	107.939	136.812	124.717	199.793	298.929	0.350517	0.0834527	0.301587	-0.133802	0.473621	0.888369	0.698797	0.01098	0.0658212	0.588203	0.0837688	0.329052	0.926361	0.00116968	0.00866349	0.567261	0.0462763	0.207063	1.51635	4.59e-08	8.84e-07	1.1329	4.2e-05	0.000527943	1.2819	8.45e-07	1.85e-05	Chr14	50451465	50453426	1175	- && sp|A9YF60|SGR_CAPAN Protein STAY-GREEN homolog, chloroplastic OS=Capsicum annuum OX=4072 GN=SGR PE=1 SV=2 && PF12638:Staygreen protein	-
CSS0024147	127.771	167.485	150.969	195.274	198.184	0.397964	0.0574326	0.23904	-0.15033	0.394406	0.851778	0.389759	0.122371	0.335595	0.0283262	0.922103	0.973104	0.648445	0.0183895	0.076619	0.241932	0.345365	0.639067	0.679928	0.00872527	0.0335842	0.248782	0.279914	0.489401	0.413977	0.0550695	0.159585	Chr2	209890979	209899233	1225	- && sp|Q9XG77|PSA6_TOBAC Proteasome subunit alpha type-6 OS=Nicotiana tabacum OX=4097 GN=PAA1 PE=2 SV=1 && PF10584:Proteasome subunit A N-terminal signature|PF00227:Proteasome subunit	Proteasome
CSS0037583	149.766	144.129	170.51	187.954	174.769	-0.0498363	0.831997	0.942586	0.242121	0.187973	0.688261	0.156329	0.530338	0.757001	-0.0996117	0.762658	0.910817	0.357906	0.212585	0.428088	0.401004	0.0897158	0.307638	0.266086	0.423277	0.600464	0.282633	0.32584	0.537175	0.0550703	0.853767	0.925445	Contig648	37073	38535	1308	- && sp|O49169|EF1A_MANES Elongation factor 1-alpha OS=Manihot esculenta OX=3983 GN=EF1 PE=3 SV=1 && PF03143:Elongation factor Tu C-terminal domain|PF00009:Elongation factor Tu GTP binding domain	GTP_EFTU
CSS0009567	275.571	178.338	209.463	165.208	152.327	-0.620151	0.00311138	0.0322974	0.231085	0.197512	0.701471	-0.324652	0.125263	0.34002	-0.110311	0.72114	0.890991	-0.702807	0.00364048	0.0216732	-0.0914845	0.674818	0.863112	-0.807767	0.00939286	0.0356257	-0.221252	0.459195	0.660431	-0.437128	0.130341	0.291598	Chr4	185799515	185802557	1063	- && sp|Q9STZ2|SELT_ARATH SelT-like protein OS=Arabidopsis thaliana OX=3702 GN=At3g47300 PE=2 SV=2 && PF10262:Rdx family	-
CSS0023100	26.2583	90.5557	102.259	122.066	320.163	1.79313	1.2e-16	5.44e-14	0.175122	0.336152	0.816618	0.272321	0.282973	0.545944	1.39864	0.000503681	0.0119375	2.25036	5.96e-16	7.44e-14	0.449851	0.0811396	0.290231	3.65552	3.69e-22	7.14e-20	1.82986	1.01e-06	2.17e-05	1.66852	6.65e-06	0.000111159	Chr2	152701438	152710585	1822	- && sp|O04136|KNAP3_MALDO Homeobox protein knotted-1-like 3 OS=Malus domestica OX=3750 PE=2 SV=1 && PF03791:KNOX2 domain|PF03789:ELK domain|PF05920:Homeobox KN domain|PF03790:KNOX1 domain	KNOX2
CSS0005009	40.266	53.517	52.7342	92.8227	144.261	0.420017	0.0392085	0.188449	-0.0217946	0.909413	0.989671	0.833039	0.000850817	0.00924108	0.643034	0.0653242	0.28751	1.24319	1.46e-06	2.93e-05	0.813958	0.000815764	0.0121884	1.89053	8.23e-09	1.88e-07	1.43672	7.96e-06	0.000129119	1.47378	5.04e-06	8.72e-05	Chr6	165760687	165766693	2560	- && sp|Q9C5N2|TMN9_ARATH Transmembrane 9 superfamily member 9 OS=Arabidopsis thaliana OX=3702 GN=TMN9 PE=2 SV=1 && PF02990:Endomembrane protein 70	-
CSS0036316	33.8818	31.3025	34.9523	28.2436	28.5166	-0.105598	0.586263	0.82637	0.158024	0.370853	0.837733	-0.289521	0.210801	0.463659	0.0183195	0.945594	0.98275	-0.2268	0.356207	0.586322	-0.129301	0.593277	0.818556	-0.201468	0.383087	0.563342	-0.130338	0.555595	0.735447	-0.272077	0.163797	0.340524	Chr6	143127492	143136806	6851	- && sp|Q9SYP1|DEXHC_ARATH DExH-box ATP-dependent RNA helicase DExH12 OS=Arabidopsis thaliana OX=3702 GN=BRR2A PE=1 SV=1 && PF00271:Helicase conserved C-terminal domain|PF02889:Sec63 Brl domain|PF00270:DEAD/DEAH box helicase|PF18149:N-terminal helicase PWI domain	Sec63
CSS0007346	131.004	155.302	183.821	121.762	88.5719	0.251531	0.271756	0.582513	0.242205	0.1519	0.640184	-0.575492	0.00765307	0.0501148	-0.453949	0.261384	0.582373	-0.0722065	0.788233	0.897419	-0.331101	0.143954	0.401404	-0.521451	0.190855	0.350871	-0.806741	0.0373266	0.121722	-1.03299	0.00674753	0.0332658	Chr9	144054930	144058129	1507	- && sp|Q9SUL1|RD19C_ARATH Probable cysteine protease RD19C OS=Arabidopsis thaliana OX=3702 GN=RD19C PE=2 SV=1 && PF08246:Cathepsin propeptide inhibitor domain (I29)|PF00112:Papain family cysteine protease	Peptidase_C1
CSS0010662	28.6814	26.7862	30.3083	24.2373	31.1389	-0.0874995	0.68402	0.877681	0.177227	0.310277	0.801637	-0.305143	0.153411	0.384833	0.366984	0.140872	0.433146	-0.204551	0.411268	0.637775	-0.126165	0.578343	0.810063	0.169189	0.502687	0.669334	0.222286	0.306479	0.517573	0.0607817	0.749127	0.865323	Chr3	172858392	172879052	7289	- && sp|H3K2Y6|MED12_ARATH Mediator of RNA polymerase II transcription subunit 12 OS=Arabidopsis thaliana OX=3702 GN=MED12 PE=1 SV=1 && PF09497:Transcription mediator complex subunit Med12	-
CSS0026537	30.3103	40.517	40.0098	56.1507	86.311	0.426818	0.0551317	0.232993	-0.0179905	0.931772	0.991924	0.506255	0.0142462	0.0790584	0.626539	0.0286534	0.180975	0.925513	3.07e-05	0.00040879	0.491374	0.0419198	0.193813	1.55788	2.37e-08	4.9e-07	1.09931	0.000192412	0.00189386	1.13054	1.89e-05	0.000271909	Chr6	149538879	149561042	4050	- && sp|Q9SE83|DRP2A_ARATH Dynamin-2A OS=Arabidopsis thaliana OX=3702 GN=DRP2A PE=1 SV=2 && PF01031:Dynamin central region|PF00169:PH domain|PF00350:Dynamin family	PH
CSS0016747	215.305	55.5368	153.914	48.3098	117.889	-1.94933	2.07e-17	1.12e-14	1.47002	8.1e-14	1e-10	-1.6518	0.000344114	0.00451688	1.28658	0.0150092	0.122049	-2.12297	4.86e-06	8.39e-05	-0.178956	0.699719	0.875775	-0.823754	0.00879221	0.0337876	1.09299	0.000103451	0.00112952	-0.363217	0.206707	0.398221	Chr4	182554491	182561039	2043	- && sp|Q7XJR2|ANTR3_ARATH Probable anion transporter 3, chloroplastic OS=Arabidopsis thaliana OX=3702 GN=ANTR3 PE=2 SV=2 && PF07690:Major Facilitator Superfamily	MFS_1
novel.241	104.844	98.0288	120.409	149.579	132.493	-0.0822256	0.768084	0.916085	0.295141	0.152836	0.640547	0.330899	0.0880536	0.272255	-0.169331	0.459478	0.743991	0.556132	0.0510401	0.162524	0.627278	0.00867632	0.0695189	0.391584	0.203475	0.366944	0.437485	0.0878852	0.226436	0.159334	0.411401	0.614032	Chr1	147159704	147173321	2178	- && sp|Q9LIE6|VQ22_ARATH VQ motif-containing protein 22 OS=Arabidopsis thaliana OX=3702 GN=VQ22 PE=2 SV=1 && -	-
CSS0006684	67.2782	57.7164	69.7144	55.2874	86.4743	-0.21384	0.293658	0.604623	0.271643	0.125167	0.591796	-0.316859	0.118151	0.328446	0.651026	0.0467409	0.239831	-0.248809	0.281683	0.51002	-0.0428777	0.833466	0.936097	0.410029	0.212629	0.378243	0.590575	0.0646257	0.181673	0.333778	0.289635	0.49296	Chr15	1502254	1513915	3145	- && sp|Q56ZN6|AVP2_ARATH Pyrophosphate-energized membrane proton pump 2 OS=Arabidopsis thaliana OX=3702 GN=AVPL1 PE=1 SV=2 && PF03030:Inorganic H+ pyrophosphatase	-
CSS0032794	71.3612	74.359	82.8827	86.5163	120.114	0.0686547	0.709149	0.890853	0.156088	0.4531	0.881439	0.0793129	0.745023	0.888727	0.479384	0.0650228	0.286815	0.315567	0.159925	0.356613	0.237749	0.263103	0.557233	0.799486	0.00138345	0.00752929	0.696589	0.00314297	0.0185309	0.554481	0.0391106	0.124786	Chr7	35417093	35420318	2611	- && sp|F4JRE0|TMN12_ARATH Transmembrane 9 superfamily member 12 OS=Arabidopsis thaliana OX=3702 GN=TMN12 PE=2 SV=1 && PF02990:Endomembrane protein 70	-
CSS0045740	346.16	63.8114	173.01	50.6467	97.4887	-2.43031	0.00159797	0.0197293	1.43578	0.0708183	0.454698	-1.75298	0.00145755	0.014225	0.94243	0.128065	0.412852	-2.73605	2.52e-07	6.2e-06	-0.314922	0.764429	0.905062	-1.78237	1.06e-07	1.87e-06	0.609106	0.313392	0.524682	-0.806016	0.0271014	0.0952897	Chr1	196049187	196051772	1435	- && sp|P23322|PSBO_SOLLC Oxygen-evolving enhancer protein 1, chloroplastic OS=Solanum lycopersicum OX=4081 GN=PSBO PE=2 SV=2 && PF01716:Manganese-stabilising protein / photosystem II polypeptide	-
CSS0003765	345.06	183.328	345.397	46.9741	131.778	-0.905576	0.00968812	0.0735167	0.912872	0.00994028	0.148971	-2.85957	3.94e-08	2.03e-06	1.48609	0.0233839	0.159984	-2.84208	2.7e-08	8.46e-07	-1.94399	0.000643876	0.0101816	-1.34623	0.00255678	0.0124996	-0.475459	0.371992	0.583113	-1.37384	0.00310818	0.0181981	Chr1	188971204	188980792	1080	- && sp|Q10J20|D14L_ORYSJ Probable esterase D14L OS=Oryza sativa subsp. japonica OX=39947 GN=D14L PE=1 SV=1 && PF00561:alpha/beta hydrolase fold	Abhydrolase_1
CSS0028979	99.4925	88.0958	123.03	87.2417	127.014	-0.170431	0.480519	0.761355	0.481257	0.00366108	0.0758971	-0.479228	0.0362776	0.15125	0.548467	0.107813	0.375947	-0.159198	0.581147	0.771158	0.00421817	0.985151	0.994844	0.396139	0.262387	0.437683	0.53301	0.0883343	0.227245	0.0670606	0.829783	0.912526	Chr13	66872563	66880300	2284	- && sp|Q9FJH6|AB1F_ARATH ABC transporter F family member 1 OS=Arabidopsis thaliana OX=3702 GN=ABCF1 PE=2 SV=1 && PF00005:ABC transporter|PF12848:ABC transporter	ABC_tran
CSS0002402	23.479	40.5716	26.7558	430.652	208.676	0.802379	0.00442371	0.0417219	-0.601304	0.0311637	0.293723	4.02725	1.82e-17	6.75e-15	-1.03717	0.133628	0.422122	4.24328	1.21e-19	2.22e-17	3.42833	1.39e-13	4.1e-11	3.20025	3.33e-08	6.65e-07	2.36073	7.32e-05	0.000841752	2.98254	8.77e-07	1.91e-05	Chr8	154417828	154419195	1368	- && sp|O82268|LSH3_ARATH Protein LIGHT-DEPENDENT SHORT HYPOCOTYLS 3 OS=Arabidopsis thaliana OX=3702 GN=LSH3 PE=1 SV=1 && PF04852:Protein of unknown function (DUF640)	-
novel.1422	217.798	214.632	276.306	112.008	97.4584	-0.0139129	0.962926	0.990236	0.363337	0.114441	0.56827	-1.28418	3.98e-07	1.54e-05	-0.194394	0.463515	0.746871	-0.926536	0.0046833	0.0264229	-0.919933	6.93e-05	0.00176044	-1.11349	0.00171203	0.00898743	-1.13525	1.2e-05	0.000183537	-1.48306	1.28e-07	3.61e-06	Chr10	154654949	154656114	1166	- && sp|P30188|CML35_ARATH Probable calcium-binding protein CML35 OS=Arabidopsis thaliana OX=3702 GN=CML35 PE=2 SV=2 && PF13499:EF-hand domain pair	-
CSS0004216	18.5749	26.4027	26.4283	32.1114	36.7758	0.518016	0.00822115	0.0653309	0.00065627	0.996923	0.999552	0.298733	0.145166	0.371898	0.20095	0.391691	0.696641	0.828739	0.000272403	0.00261445	0.301754	0.138807	0.393728	1.03531	1.7e-05	0.000169954	0.483066	0.0198717	0.0765907	0.497395	0.0148438	0.0605527	Chr2	16583942	16602552	6985	- && - && PF14225:Cell morphogenesis C-terminal|PF14222:Cell morphogenesis N-terminal|PF14228:Cell morphogenesis central region	-
CSS0035324	67.481	108.882	116.9	216.743	174.629	0.698167	0.0242693	0.137399	0.10191	0.716657	0.95634	0.909651	0.0123477	0.0716686	-0.30298	0.482205	0.760379	1.72109	6.91e-06	0.000113516	1.01432	0.00981339	0.075628	1.41944	6.13e-05	0.000518266	0.688627	0.0647548	0.181928	0.603396	0.0604019	0.170279	Chr8	120624918	120630692	1125	- && sp|P0CG85|UBI1P_NICSY Polyubiquitin OS=Nicotiana sylvestris OX=4096 GN=UBI11 PE=2 SV=1 && PF00240:Ubiquitin family	ubiquitin
CSS0021783	1291.42	492.527	516.16	174.197	65.1497	-1.38152	4.63e-06	0.000179085	0.0645249	0.839768	0.98233	-1.5455	9.03e-07	3.17e-05	-1.4139	0.0402424	0.220844	-2.85196	2.94e-22	7.28e-20	-1.48059	3.45e-05	0.00102539	-4.26585	1.98e-11	7.74e-10	-2.9232	2.5e-05	0.000339012	-2.96451	1.31e-05	0.000198963	Chr14	99244269	99244643	339	- && sp|Q9SGZ8|FLZ6_ARATH FCS-Like Zinc finger 6 OS=Arabidopsis thaliana OX=3702 GN=FLZ6 PE=1 SV=1 && PF04570:zinc-finger of the FCS-type, C2-C2	-
CSS0046202	61.8155	38.2162	45.8695	37.2569	41.4182	-0.683798	0.00129535	0.0167781	0.262159	0.287323	0.786414	-0.281323	0.348165	0.611248	0.156625	0.618654	0.840422	-0.693027	0.0114556	0.0535343	-0.0179683	0.950085	0.982366	-0.52937	0.0303795	0.089922	0.119105	0.648829	0.801776	-0.127734	0.652009	0.802727	Chr8	36464284	36473463	3624	- && sp|O80386|CIP7_ARATH COP1-interacting protein 7 OS=Arabidopsis thaliana OX=3702 GN=CIP7 PE=1 SV=1 && -	-
CSS0019368	64.0897	96.1038	82.6596	116.867	105.953	0.593262	0.001815	0.0217081	-0.218129	0.246519	0.751745	0.516581	0.0180864	0.0935594	-0.13568	0.573676	0.81515	0.902441	4.39e-05	0.000558237	0.300758	0.144551	0.402177	0.772571	0.00123449	0.00682655	0.145238	0.50676	0.698532	0.378045	0.100384	0.243349	Chr4	160822324	160826460	1967	- && sp|Q9ASP6|HNRPQ_ARATH Heterogeneous nuclear ribonucleoprotein Q OS=Arabidopsis thaliana OX=3702 GN=LIF2 PE=1 SV=1 && PF00076:RNA recognition motif. (a.k.a. RRM, RBD, or RNP domain)	RRM_1
CSS0036110	276.547	182.397	180.956	222.454	182.424	-0.594972	0.0203748	0.122458	-0.0126593	0.951381	0.994438	0.315062	0.162625	0.398435	-0.281412	0.325536	0.643469	-0.282791	0.310481	0.540291	0.304984	0.191374	0.469292	-0.557978	0.080463	0.187716	0.00197233	0.994386	0.997026	0.0322639	0.904064	0.951772	Chr2	93968686	93972601	903	- && sp|P51413|RL172_ARATH 60S ribosomal protein L17-2 OS=Arabidopsis thaliana OX=3702 GN=RPL17B PE=2 SV=2 && PF00237:Ribosomal protein L22p/L17e	-
CSS0035703	145.589	108.94	129.175	97.7205	90.9396	-0.408951	0.0284962	0.152624	0.245005	0.150732	0.638556	-0.384779	0.0742144	0.244248	-0.0990777	0.704312	0.882813	-0.537662	0.0189587	0.0784614	-0.137334	0.525645	0.777754	-0.631256	0.0102522	0.0382438	-0.25657	0.256164	0.462852	-0.486056	0.0286474	0.0994012	Chr5	158277463	158288721	1953	- && sp|Q94AR8|LEUC_ARATH 3-isopropylmalate dehydratase large subunit, chloroplastic OS=Arabidopsis thaliana OX=3702 GN=IIL1 PE=1 SV=1 && PF00330:Aconitase family (aconitate hydratase)	Aconitase
CSS0047888	414.691	220.46	183.358	97.4843	249.836	-0.902558	0.0248592	0.139527	-0.270435	0.723446	0.957298	-0.893125	0.0529996	0.196143	1.3606	7.29e-05	0.00281872	-2.05362	1.05e-09	4.4e-08	-1.16155	0.00954793	0.0742614	-0.686386	0.0268047	0.0817114	0.176577	0.702338	0.83777	0.473515	0.317577	0.523837	Chr2	112617151	112620248	1013	- && - && PF00903:Glyoxalase/Bleomycin resistance protein/Dioxygenase superfamily	Glyoxalase
CSS0041991	45.0559	43.2863	48.2601	70.0199	96.9314	-0.0461221	0.836392	0.944617	0.156718	0.422574	0.867424	0.554113	0.0100183	0.0616074	0.474914	0.0892917	0.340647	0.677076	0.00503048	0.0280029	0.71405	0.000393259	0.00690194	1.15752	0.000123584	0.000945474	1.17064	1.67e-05	0.00024219	1.02818	0.000211702	0.00207265	Chr13	69228125	69250185	3352	- && sp|Q8LPL6|AP2A1_ARATH AP-2 complex subunit alpha-1 OS=Arabidopsis thaliana OX=3702 GN=ALPHA-ADR PE=1 SV=1 && PF01602:Adaptin N terminal region|PF02883:Adaptin C-terminal domain|PF02296:Alpha adaptin AP2, C-terminal domain	-
CSS0001130	152.083	115.159	127.197	159.502	196.406	-0.395996	0.114131	0.363953	0.1429	0.408838	0.860854	0.344867	0.0934283	0.283252	0.305967	0.266645	0.588063	0.100442	0.721895	0.860192	0.489699	0.014416	0.0981977	0.412411	0.202519	0.365762	0.775073	0.0023557	0.0146878	0.64705	0.0122606	0.052489	Chr1	17176010	17179634	1421	- && sp|Q8LBZ4|OTU4_ARATH OVARIAN TUMOR DOMAIN-containing deubiquitinating enzyme 4 OS=Arabidopsis thaliana OX=3702 GN=OTU4 PE=1 SV=1 && PF02338:OTU-like cysteine protease	OTU
CSS0010212	167.502	171.82	202.767	418.193	418.422	0.0420108	0.902213	0.970944	0.237689	0.436597	0.873473	1.06546	0.0168578	0.0891017	0.00861159	0.98634	0.995097	1.35788	0.0034322	0.0206514	1.30649	0.00432105	0.0419931	1.36492	0.000491717	0.00312482	1.28869	0.000758294	0.00582816	1.06942	0.00249786	0.0153162	Chr8	120423651	120424285	461	- && sp|P0CG85|UBI1P_NICSY Polyubiquitin OS=Nicotiana sylvestris OX=4096 GN=UBI11 PE=2 SV=1 && -	-
CSS0016585	164.362	117.861	135.42	83.4463	109.044	-0.474639	0.0563609	0.236329	0.199864	0.244087	0.750321	-0.680582	0.00160034	0.0152356	0.391397	0.174524	0.480511	-0.946904	0.000925216	0.00717359	-0.4785	0.0340924	0.170091	-0.547349	0.0844702	0.194982	-0.104786	0.684671	0.825905	-0.290616	0.237122	0.434595	Chr2	210432197	210443708	1721	- && sp|Q9M427|UBP1_NICPL Oligouridylate-binding protein 1 OS=Nicotiana plumbaginifolia OX=4092 GN=UBP1 PE=2 SV=1 && PF00076:RNA recognition motif. (a.k.a. RRM, RBD, or RNP domain)	RRM_1
CSS0038374	353.653	47.0721	29.0663	66.2619	73.486	-2.90808	0.00532885	0.0476063	-0.696154	0.519896	0.908049	1.21023	0.197389	0.447308	0.156741	0.905882	0.967555	-2.37908	1.92e-05	0.000272928	0.515501	0.666467	0.85859	-2.23066	0.0566174	0.144968	0.649144	0.647902	0.801	1.36014	0.270972	0.473113	Chr10	123195619	123199965	662	- && sp|P43390|MT2_ACTDE Metallothionein-like protein type 2 OS=Actinidia deliciosa OX=3627 GN=pKIWI504 PE=2 SV=1 && -	-
CSS0042114	38.6549	38.3869	38.2443	40.3897	57.9979	-0.0015381	0.993879	0.99851	-0.00574377	0.974189	0.997895	0.0960053	0.635055	0.823246	0.527941	0.0472122	0.241014	0.0989871	0.661511	0.824132	0.0927452	0.657684	0.853859	0.634235	0.0182485	0.060439	0.603344	0.0167194	0.0674496	0.62323	0.00999392	0.0446506	Chr14	33672327	33687421	4660	- && sp|Q9FJR0|RENT1_ARATH Regulator of nonsense transcripts 1 homolog OS=Arabidopsis thaliana OX=3702 GN=UPF1 PE=1 SV=2 && PF13087:AAA domain|PF13086:AAA domain|PF18141:Domain of unknown function (DUF5599)|PF09416:RNA helicase (UPF2 interacting domain)	-
CSS0027361	144.4	523.408	296.329	277.78	165.501	1.86583	1.05e-13	2.9e-11	-0.821588	0.000216894	0.00985542	-0.074187	0.840055	0.934669	-0.738511	0.115319	0.389931	0.980571	0.0101526	0.0488159	-0.89358	0.0185233	0.116098	0.241821	0.512532	0.678313	-1.65861	8.55e-06	0.000137374	-0.819341	0.0201731	0.0764848	Chr14	24062590	24063452	863	- && sp|Q8L9S3|GRXC6_ARATH Glutaredoxin-C6 OS=Arabidopsis thaliana OX=3702 GN=GRXC6 PE=2 SV=2 && PF00462:Glutaredoxin	-
CSS0002220	718.64	738.157	582.211	374.443	353.546	0.0460479	0.882446	0.962629	-0.344659	0.257754	0.760766	-0.618291	0.210182	0.462856	-0.0838137	0.880272	0.957596	-0.907039	0.0641427	0.191037	-0.960037	0.0667047	0.259058	-0.979008	0.00110843	0.00622542	-1.06259	0.00463564	0.0253651	-0.698764	0.0138208	0.0574221	Chr11	53064126	53064503	378	- && sp|Q9SCN8|CD48D_ARATH Cell division control protein 48 homolog D OS=Arabidopsis thaliana OX=3702 GN=CDC48D PE=1 SV=1 && PF00004:ATPase family associated with various cellular activities (AAA)	AAA
CSS0045927	50.7732	57.8129	84.6477	112.785	275.903	0.196617	0.354277	0.665294	0.55006	0.00852604	0.13484	0.431155	0.0778242	0.252157	1.29737	0.00101373	0.0195672	1.18984	1.24e-06	2.56e-05	0.98447	1.97e-05	0.000643485	2.4925	6.63e-11	2.33e-09	2.26346	3.61e-09	1.55e-07	1.72647	9.2e-06	0.000147615	Contig313	1354330	1379513	1797	- && sp|Q43621|GSHRC_PEA Glutathione reductase, cytosolic OS=Pisum sativum OX=3888 PE=2 SV=1 && PF07992:Pyridine nucleotide-disulphide oxidoreductase|PF02852:Pyridine nucleotide-disulphide oxidoreductase, dimerisation domain	Pyr_redox_2
CSS0036377	243.1	229.039	239.162	262.647	247.929	-0.0766644	0.750683	0.909283	0.0609354	0.789439	0.972088	0.154066	0.525072	0.752838	-0.0770603	0.780508	0.917798	0.150011	0.560808	0.756917	0.217048	0.443463	0.720258	0.0760793	0.756867	0.856221	0.116767	0.681986	0.823849	0.0730975	0.733026	0.855764	Chr13	63964614	63967809	796	- && sp|Q9SJ44|UEV1C_ARATH Ubiquitin-conjugating enzyme E2 variant 1C OS=Arabidopsis thaliana OX=3702 GN=UEV1C PE=1 SV=1 && PF00179:Ubiquitin-conjugating enzyme	UQ_con
CSS0025667	37.9539	33.0056	41.0275	47.7075	91.868	-0.192763	0.417986	0.717661	0.313136	0.216864	0.722458	0.234832	0.347957	0.61098	0.950954	0.0013669	0.0240748	0.366384	0.11049	0.278855	0.550039	0.0305987	0.158673	1.32447	7.44e-06	8.2e-05	1.48322	3.06e-06	5.67e-05	1.18319	0.000161353	0.0016457	Chr13	65961535	65967857	3974	- && sp|Q9LTA6|WAV3_ARATH E3 ubiquitin-protein ligase WAV3 OS=Arabidopsis thaliana OX=3702 GN=WAV3 PE=1 SV=1 && PF00092:von Willebrand factor type A domain|PF14624:VWA / Hh protein intein-like|PF17123:RING-like zinc finger	VWA
CSS0045962	203.971	164.212	159.084	240.018	167.404	-0.305017	0.199033	0.497038	-0.0473257	0.833428	0.980812	0.611311	0.0116566	0.0687557	-0.513344	0.0419053	0.225945	0.270335	0.292854	0.521821	0.565968	0.027157	0.147902	-0.239236	0.350745	0.532514	0.0303879	0.905962	0.954372	0.0956556	0.672689	0.816141	Chr13	71059385	71064883	1024	- && sp|B8B9K6|R10A_ORYSI 60S ribosomal protein L10a OS=Oryza sativa subsp. indica OX=39946 GN=RPL10A PE=3 SV=1 && PF00687:Ribosomal protein L1p/L10e family	-
CSS0040472	47.9597	114.718	137.908	84.6569	817.233	1.26032	0.000464788	0.00773235	0.26598	0.355056	0.829393	-0.686014	0.0460388	0.178058	3.27771	2.29e-11	1.24e-08	0.850048	0.0387892	0.133364	-0.415882	0.189956	0.467636	4.13379	7.14e-16	5.88e-14	2.84311	1.21e-09	5.84e-08	2.59069	9.42e-08	2.77e-06	Chr13	96387827	96388592	524	- && sp|Q93WF6|SAG21_ARATH Protein SENESCENCE-ASSOCIATED GENE 21, mitochondrial OS=Arabidopsis thaliana OX=3702 GN=SAG21 PE=2 SV=1 && -	-
CSS0034071	179.171	113.713	132.437	131.294	188.719	-0.645715	0.0382478	0.185552	0.216784	0.531327	0.911604	0.00610104	0.986484	0.995809	0.526462	0.189877	0.50135	-0.411326	0.199775	0.410982	0.224827	0.565089	0.802583	0.121973	0.703598	0.821133	0.72941	0.0757443	0.203614	0.535014	0.145147	0.313554	Contig78	113734	116411	938	- && sp|Q9FGT8|TIL_ARATH Temperature-induced lipocalin-1 OS=Arabidopsis thaliana OX=3702 GN=TIL PE=1 SV=1 && PF08212:Lipocalin-like domain	Lipocalin_2
CSS0017632	42.7303	105.988	70.3115	243.775	328.604	1.31534	3.99e-06	0.000158577	-0.591676	0.022446	0.246993	1.81054	6.57e-10	5.24e-08	0.438996	0.328219	0.64572	2.5447	8.77e-16	1.08e-13	1.22285	4.55e-05	0.00126866	2.98952	7.64e-12	3.27e-10	1.64363	0.000182597	0.00181265	2.24746	2.25e-07	5.86e-06	Chr9	17498608	17501847	1021	- && sp|P24805|TSJT1_TOBAC Stem-specific protein TSJT1 OS=Nicotiana tabacum OX=4097 GN=TSJT1 PE=2 SV=1 && PF12481:Aluminium induced protein	-
CSS0038555	118.399	69.7917	97.2657	65.062	71.7697	-0.751196	0.0279115	0.150504	0.476698	0.151955	0.640184	-0.562962	0.164066	0.40045	0.143482	0.740259	0.899525	-0.826592	0.0430702	0.143522	-0.0843196	0.847498	0.943579	-0.672195	0.0350974	0.100428	0.0426356	0.90791	0.955443	-0.415099	0.162408	0.33837	Chr4	33862057	33864542	2486	- && sp|Q8H1E4|RAP24_ARATH Ethylene-responsive transcription factor RAP2-4 OS=Arabidopsis thaliana OX=3702 GN=RAP2-4 PE=1 SV=1 && PF00847:AP2 domain	AP2
CSS0045733	126.346	229.567	202.962	212.609	234.043	0.871558	0.000100452	0.00225082	-0.177322	0.598645	0.932246	0.0852099	0.817214	0.922885	0.144722	0.615908	0.838951	0.78777	0.00219199	0.0144652	-0.091365	0.730906	0.890734	0.939994	0.000208899	0.00149669	0.0370226	0.886719	0.945295	0.225702	0.567987	0.743546	Chr11	73666959	73671377	1668	- && sp|O64733|U87A2_ARATH UDP-glycosyltransferase 87A2 OS=Arabidopsis thaliana OX=3702 GN=UGT87A2 PE=1 SV=1 && PF00201:UDP-glucoronosyl and UDP-glucosyl transferase	UDPGT
CSS0003064	117.431	83.3015	96.4972	81.6571	121.355	-0.485743	0.0871837	0.309676	0.209538	0.466764	0.885766	-0.22103	0.442818	0.691382	0.575231	0.120008	0.398518	-0.486146	0.0872858	0.236598	-0.0100684	0.976996	0.992722	0.0965256	0.758492	0.857405	0.545126	0.161161	0.342941	0.355169	0.261856	0.462995	Contig1142	195609	216848	1885	- && sp|Q0WP01|PTR9_ARATH Protein NRT1/ PTR FAMILY 5.10 OS=Arabidopsis thaliana OX=3702 GN=NPF5.10 PE=2 SV=1 && PF00854:POT family	-
CSS0028487	0.556392	1.34241	1.11132	4.86473	78.8539	1.282	0.122314	0.379622	-0.27348	0.756641	0.963762	2.14364	0.00533505	0.038328	4.02551	3.85e-07	4.04e-05	3.16969	3.38e-06	6.13e-05	1.87352	0.00992905	0.0761862	7.19517	4.71e-11	1.71e-09	5.87001	9.22e-07	2e-05	6.17429	9.94e-07	2.12e-05	Chr7	18744215	18746368	1956	- && sp|Q9LSQ4|GH36_ARATH Indole-3-acetic acid-amido synthetase GH3.6 OS=Arabidopsis thaliana OX=3702 GN=GH3.6 PE=1 SV=1 && PF03321:GH3 auxin-responsive promoter	-
CSS0015827	127.428	165.727	137.104	74.7074	27.1046	0.386879	0.0459968	0.207339	-0.273788	0.214803	0.720816	-0.858428	0.00154492	0.0148566	-1.45713	0.000681212	0.0147902	-0.735984	0.0035241	0.0210782	-1.1298	1.23e-06	6.39e-05	-2.18735	5.47e-08	1.04e-06	-2.60772	1.01e-10	6.37e-09	-2.32062	4.62e-08	1.47e-06	Chr15	83177990	83185365	2064	- && sp|Q27GI3|NAT6_ARATH Nucleobase-ascorbate transporter 6 OS=Arabidopsis thaliana OX=3702 GN=NAT6 PE=2 SV=2 && PF00860:Permease family	-
CSS0049882	141.428	122.18	150.364	116.361	171.782	-0.205318	0.380312	0.688044	0.298568	0.0903291	0.509907	-0.351489	0.0935605	0.283478	0.56759	0.042307	0.227138	-0.248184	0.350937	0.58137	-0.0504995	0.812708	0.926846	0.325668	0.290892	0.469636	0.497443	0.0617017	0.175761	0.21396	0.406445	0.609704	Contig1100	448319	453883	1648	- && sp|Q53FA7|QORX_HUMAN Quinone oxidoreductase PIG3 OS=Homo sapiens OX=9606 GN=TP53I3 PE=1 SV=2 && PF00107:Zinc-binding dehydrogenase|PF08240:Alcohol dehydrogenase GroES-like domain	ADH_zinc_N
CSS0001635	441.272	846.295	781.15	482.358	111.712	0.945986	8.58e-06	0.000294879	-0.115974	0.67409	0.950578	-0.675588	0.0521074	0.193712	-2.10308	1.58e-10	5.67e-08	0.163863	0.59386	0.779423	-0.790884	0.00509074	0.0472064	-1.93694	2.98e-12	1.37e-10	-2.91647	7.3e-37	1.53e-33	-2.78739	4.75e-16	8.35e-14	Chr5	135178066	135181288	411	- && sp|Q7XJU2|BH153_ARATH Transcription factor bHLH153 OS=Arabidopsis thaliana OX=3702 GN=BHLH153 PE=1 SV=1 && -	-
CSS0037962	188.586	204.399	199.095	210.58	198.913	0.119607	0.675501	0.874364	-0.0378701	0.865239	0.985534	0.0976993	0.711336	0.869744	-0.0751942	0.795852	0.923589	0.187554	0.561628	0.757412	0.0619749	0.808337	0.925479	0.118705	0.725684	0.836836	-0.0326697	0.898792	0.950924	0.0183792	0.94549	0.973561	Chr6	4125983	4153698	1004	- && sp|Q8LLR0|MADS4_VITVI Agamous-like MADS-box protein MADS4 OS=Vitis vinifera OX=29760 GN=MADS4 PE=2 SV=2 && PF00319:SRF-type transcription factor (DNA-binding and dimerisation domain)|PF01486:K-box region	SRF-TF
CSS0026350	35.6288	35.3666	37.5326	30.515	32.9087	0.000645289	0.997533	0.999429	0.0848755	0.60528	0.934563	-0.281141	0.222061	0.47717	0.113896	0.674958	0.86811	-0.184807	0.478304	0.695147	-0.194259	0.406517	0.692475	-0.0636395	0.805527	0.8875	-0.098476	0.644141	0.798359	-0.167718	0.405226	0.608653	Chr6	74673943	74689556	5941	- && sp|Q9SR02|MED14_ARATH Mediator of RNA polymerase II transcription subunit 14 OS=Arabidopsis thaliana OX=3702 GN=MED14 PE=1 SV=1 && PF08638:Mediator complex subunit MED14	-
CSS0023932	216.329	163.018	247.315	120.005	114.018	-0.399475	0.0763215	0.285395	0.600198	0.00652087	0.112228	-1.02499	3.41e-06	9.65e-05	-0.0685957	0.816884	0.933898	-0.812984	0.000354941	0.00324985	-0.422938	0.0992824	0.326144	-0.875521	0.00193484	0.00994714	-0.510204	0.0986485	0.245239	-1.09574	6.63e-05	0.0007839	Chr11	40254825	40258976	1523	- && - && PF12697:Alpha/beta hydrolase family	-
[truncated: 29,883 more rows]

## Sheet: Supplementary Table S3
Supplementary Table S3. Statistics and classification of the putative transcription factors (TFs) in each sample.
Sample	Number of genes with FPKM >= 1		Total Number of TFs encoded by genes with FPKM >= 1
Aug21	26272		9151
Sep18	25894		9189
Oct06	25788		9171
Oct18	25811		8928
Oct22	24687		8846
[truncated: 620 more rows]

## Sheet: Supplementary Table S4
Supplementary Table S4. Table view of GO functional categories significantly enriched of DEGs in corresponding clusters identified by fuzzy c-means algorithm (FCM) clustering analysis. GO terms with p-value < 0.05 were showed. Represented functional categories were selected using the web-based tool REVIGO (http://revigo.irb.hr/) and given in black bold letters to distinguish the other cluster mem…
[truncated: 647 more rows]

[truncated: 3 more sheets: Supplementary Table S5, Supplementary Table S6, Supplementary Table S7]
